# Supplementary material for: Deletion of MMP12 improves energy metabolism and brown adipose tissue function in mice prone to cardiometabolic disease
Source: J Lipid Res. 2025 Nov 26;67(1):100951. doi: 10.1016/j.jlr.2025.100951 (PMC12775818; doi:10.1016/j.jlr.2025.100951)
Supplement: Supplemental information file 2 [file mmc2.xlsx]

## Sheet: Tab summary
Supplementary Tables
Sub-dataset	Description
Tab 1	BAT proteome
Tab 2	KEGG Enrichment Analysis
Tab 3	Gene Ontology Analysis: Biological Processes
Tab 4	Ingenuity Pathways Analysis: Canonical Pathways
Tab 5	Ingenuity Pathways Analysis: Upstream Analysis

## Sheet: Tab1
Accession	Gene Name	KO1	KO2	KO3	KO4	KO5	KO6	DKO1	DKO2	DKO3	DKO4	DKO5	DKO6
A2ASS6	Ttn	16464760	15766430	9516024	9836904	20078050	19506690	10214840	9099579	9342540	8.37698e+06	7923832	8.30879e+06
P16546	Sptan1	13326645	1.33892e+07	23950690	19769505	26296320	30853685	34136826	25489245	27434270	32459090	26771531	25954160
Q9QXS1	Plec	10239810	8707903	7584251	11362450	11844420	1.20839e+07	10004470	11704705	6393285	6.03058e+06	8.15678e+06	7249823
E9Q414	Apob	10711540	11541810	8586388	9788748	9.35099e+06	8114579	7391520	6073003	9841386	9527532	12257100	12417140
P19096	Fasn	52560776	4.57533e+07	141088940	125462290	113288548	126231504	177577422	139766592	142419536	140636736	182877152	194843200
Q62261	Sptbn1	10428020	1.00497e+07	17469974	15989312	19800140	19368810	2.43231e+07	21956710	2.55661e+07	23983514	30650458	2.66764e+07
Q9JHU4	Dync1h1	8.37103e+06	6.39508e+06	11135425	8.83134e+06	8538562	9447099	12432515	10130770	10393560	9529074	10673510	9.93035e+06
P01027	C3	8635496	8.23525e+06	12516910	7579852	8.35581e+06	7.53881e+06	10812500	9.7397e+06	9028897	7300223	15775640	17820680
Q8CC88	Vwa8	23301030	16671795	19623720	29260310	34943800	28336002	38666649	29575207	33825720	25882630	33064556	31801800
Q61838	Pzp	18733370	19634490	17499130	15844075	19818560	31797690	21865250	37686656	2.47445e+07	38578500	67587504	3.21555e+07
Q8VDD5	Myh9	12149945	1.31819e+07	13961887	18024420	17451943	19883550	11959670	15693200	12523875	13006260	21044190	21760320
Q05793	Hspg2	16125040	11415400	22896385	20547560	18244150	17902970	28349955	30846335	22760506	20340540	25805540	27264175
Q5SWU9	Acaca	18681210	15298120	34355272	34861480	30242785	35516960	30655910	30231710	31420850	34280174	37784620	37973240
A2ARZ3	Fsip2	5886785	8.52214e+06	7.11474e+06	7964061	3.90829e+06	6.99114e+06	14751730	14685850	9666362	9.14979e+06	6552861	8.12482e+06
P11276	Fn1	7655340	10759370	7.26698e+06	10539940	8.15624e+06	5859368	6751645	1.06439e+07	7484332	8545734	10682050	7084642
Q68FD5	Cltc	12180510	11297138	19126170	24285590	17881310	23280522	17221130	19607835	20401865	17909415	18099485	19409375
P26039	Tln1	11753845	6596536	13030030	12716940	15939990	13611560	17459600	17108670	16288920	14616470	16839625	20899580
Q8BTM8	Flna	6.32877e+06	11968122	16260790	15049010	13081930	15607960	18197230	12333170	13366090	16068190	17992015	15545800
Q60597	Ogdh	61629560	38977293	65179420	51028420	75211848	59861400	117197104	116740662	94474760	80799027	175630800	253629600
Q8BX70	Vps13c	1.06222e+07	9.69879e+06	14493155	9.28702e+06	11823660	10878550	12601270	13035035	10451340	14438505	7852767	8835251
Q05920	Pc	47872160	60186020	52753680	60953670	76839792	76014441	1.16854e+08	51754448	51787792	78594888	91199480	80840794
Q6ZWQ0	Syne2	12152260	14468945	24183330	11470425	8672275	8752525	16036180	8284810	6426244	9974523	1.98079e+07	6416664
Q6PB66	Lrpprc	13800013	9529393	19252510	16208780	14970095	15464540	31388720	24595500	18063280	20142090	21092980	18596649
Q69Z23	Dnah17	5381454	4771835	4907046	5000704	4.57056e+06	4.40855e+06	4384128	6074522	5721311	8108972	4.96982e+06	2981376
Q91XQ0	Dnah8	5597736	5731892	7622457	12630930	6781472	8935688	3370893	7634870	5600810	6327453	11369995	8781623
Q64521	Gpd2	41152040	4.84777e+07	66854580	80519200	111710896	1.06737e+08	153488664	139934856	131975852	124585864	2.00312e+08	218077848
Q8CAQ8	Immt	14052065	27017390	23706640	26465520	25968920	29607955	31807460	35091763	25537650	24851130	39884988	3.4029e+07
Q99KI0	Aco2	1.87231e+08	215487904	598900448	516282464	490478704	495934332	744452832	757982306	813533160	9.15333e+08	1245809024	868779464
E9PZQ0	Ryr1	7895009	21179745	8841606	5.68431e+06	9672670	12849840	7617315	13030570	5.97245e+06	7857583	9.44198e+06	4527684
Q91V92	Acly	15844280	2.26444e+07	40333280	45909985	43522632	56213548	6.16613e+07	41136840	51613760	4.8517e+07	53587360	4.80027e+07
Q91ZU6	Dst	5800900	7601652	4896609	9016838	8702336	11832690	17076630	8089921	1.13752e+07	8.86515e+06	6326299	7073432
P63038	Hspd1	40074793	41858021	64394596	75864929	9.1245e+07	66764355	1.38965e+08	103657136	58888370	121937600	179607780	227786704
O08638	Myh11	7181626	7369294	5903582	6079188	4339804	6521269	8.80033e+06	11421785	7322373	7528369	5.84726e+06	7.40943e+06
Q8VHX6	Flnc	11444200	15361586	12445280	9.92526e+06	8.73343e+06	10752780	6.54087e+06	9.83302e+06	9.63285e+06	8725502	7.22989e+06	1.03515e+07
A2AAJ9	Obscn	6299400	7410888	7241913	11630675	7064901	6472785	14116420	17834470	3886610	18807360	5712275	5014648
Q921I1	Tf	21374850	21602640	36532391	39100560	45638512	50438986	51846792	46098672	43026666	38503392	109066896	114035600
A2AN08	Ubr4	12710010	11903960	11992445	8878462	16355775	13510950	22980940	13844600	12100380	4.65382e+06	9.11166e+06	1.0941e+07
P08032	Spta1	6190804	10387629	8.40885e+06	10839040	7.25144e+06	7935762	8.04303e+06	7953954	1.07201e+07	4951098	8.04074e+06	8069920
Q45VK7	Dync2h1	6116639	3829483	13495530	13726935	8655074	11010290	12469550	11652335	11836130	13345070	12756705	12464460
Q80X90	Flnb	7228310	5635156	8109163	9077966	7611587	1.02627e+07	1.49694e+07	7035036	10442255	11249160	12483745	10303655
Q91ZA3	Pcca	20815188	18020080	3.40084e+07	32482880	44516512	48193872	65004528	61017080	57104952	55241112	84379436	90216841
Q8C196	Cps1	8105667	7.34254e+06	7831481	3620587	7344778	7279197	2931921	4812841	9.59577e+06	3246061	5.89948e+06	8.60465e+06
Q8BMS1	Hadha	87603440	79304816	273948170	265578304	235980195	3.5816e+08	371920160	409027352	318712512	4.79128e+08	277285301	350155278
Q9QXZ0	Macf1	9.90433e+06	9027262	9171680	15611665	19659330	10155805	14491150	11092855	9101861	4934841	4.49092e+06	3799502
E9Q401	Ryr2	12059290	7.28161e+06	8621642	15785610	3.96767e+06	12932530	10852040	8481425	11987565	4.30837e+06	12779075	1.08031e+07
Q8BW94	Dnah3	11729930	11085060	18074805	13482320	12217590	13859595	9.00972e+06	10987700	6866317	8934471	6260641	12053120
P50544	Acadvl	60384566	129832112	192470152	211947528	261219104	221791752	2.76261e+08	254763795	1.89099e+08	209367576	398700149	238688336
P06909	Cfh	7673762	7.56817e+06	2566360	4445025	4689757	6764988	6934777	10870525	4358640	5.96312e+06	1.1742e+07	5782721
P38647	Hspa9	30462890	30034355	56269544	47004970	101164200	70904309	147499034	134251311	95147755	91485840	143124646	189591904
Q91ZX7	Lrp1	10110450	1.24066e+07	12855360	3462308	10102220	9.7566e+06	7650772	4319646	10655406	8.15818e+06	9.66031e+06	7055076
P48678	Lmna	9.47178e+06	14753290	16636040	14102505	18268820	17564586	2.29441e+07	3.31479e+07	28708070	13841740	22992700	24861120
P11531	Dmd	5450418	8676428	7910356	5850793	4329817	5493094	6.50164e+06	12254760	11452390	8380234	5.84954e+06	4225571
P28665	Mug1	1.11256e+07	14946189	10711800	14081830	16224640	12309300	9372074	13415580	15579030	19957820	20298976	12389856
P58281	Opa1	15642980	18067125	18060440	18446340	19115810	13233591	20025617	28831411	19715315	20843560	22686625	28683230
Q91VD9	Ndufs1	36603131	40935910	47577030	41519701	4.84463e+07	69028632	164096608	92729936	7.83045e+07	91615170	166293080	1.23503e+08
Q8VHE6	Dnah5	9266273	17188145	9.34853e+06	20428430	11523310	1.03127e+07	15934520	15540920	5920537	3840344	7622655	15369770
Q9QYR6	Map1a	11549260	2242657	3893035	12622095	8.04386e+06	6.80543e+06	1.74772e+07	9.93818e+06	10147950	7.95389e+06	3.31134e+06	6056840
A2ARV4	Lrp2	3.58123e+06	4657867	9.76282e+06	5842784	6982049	8623296	5.59944e+06	9292929	18619235	7.56133e+06	3.35358e+06	1270537
E9Q8T7	Dnah1	16375635	8.16364e+06	6186284	7122477	12662245	8326810	8168858	19692805	6632596	8696192	5128643	5518129
P40142	Tkt	40256866	47384570	64217032	90165255	100505142	76518728	133522750	142865296	106912600	155922208	165361792	186762312
Q03265	Atp5f1a	37860800	42869552	65095200	74521442	118080096	117204496	144656600	144570752	148016192	105852800	103529656	112651400
Q9QYX7	Pclo	3265766	5907090	17643090	7752657	12457340	6586597	6407467	8967323	7.65701e+06	9811552	1301851	5258709
E9Q4Z2	Acacb	7757879	12097320	15300885	11059400	11321720	13503600	14996790	13980100	17593885	13147750	13054060	11067890
P14824	Anxa6	18230495	21636485	38020640	30902420	36556132	25901710	40631800	37932968	42096920	32300520	41361644	56239624
P20152	Vim	60441344	30799885	95199284	73954396	97845408	60610017	1.32273e+08	111600304	75193416	117243416	285892144	273772304
Q61147	Cp	13932940	9.2117e+06	1.00145e+07	14342935	10271540	12061465	10739570	12320890	11229000	14767720	12691840	8.32251e+06
Q64727	Vcl	12325240	9.76319e+06	21404050	19898219	24706700	23201110	31207962	26626294	23951450	21476770	1.87477e+07	20541065
P41216	Acsl1	40371120	34656740	83736747	73508102	7.92474e+07	66773150	124098520	128438520	8.08969e+07	66829408	180546304	131489800
P52480	Pkm	43436912	41380688	93618380	101961504	75179152	82265304	130528376	110795504	114773992	117286818	1.82774e+08	129484220
Q8CGK3	Lonp1	9857153	15194220	10874270	17948395	28407800	21973620	11684610	10154470	11820485	11435470	28099695	32104980
Q9WTI7	Myo1c	14418280	12479730	18022820	18015060	23226780	21853825	27584290	30762510	19364705	19834310	28273260	32610970
P15508	Sptb	10130780	10500105	9.28021e+06	13457630	7408760	8918554	8.9147e+06	8.53093e+06	11691758	6.60978e+06	8856842	10101533
E9Q7G0	Numa1	5.17551e+06	3183902	3757225	7491468	4551824	3368630	9778567	4222881	2792324	2918443	5.49468e+06	8.49878e+06
P20918	Plg	5969759	7832091	5.83266e+06	10228070	7479392	14556460	8862356	15281360	2097697	8377965	11098340	14012410
P21614	Gc	11444290	8499249	2.48098e+06	21277370	4.86371e+06	10544148	2.69534e+06	9274926	1.06883e+07	5860082	18052055	7.9424e+06
P58252	Eef2	19501050	22960770	26642490	27551320	31177850	37482810	34763300	36827712	28284400	33534070	41144755	43470400
Q01853	Vcp	22555955	31563703	2.31323e+07	22589960	23237730	33483116	17424110	19926800	23328740	38948940	49748297	41811986
Q9ET01	Pygl	12985350	14957210	1.78359e+07	25197295	24058600	21540300	27809650	30355980	29475265	20390840	28710415	20313550
E9Q557	Dsp	9.00374e+06	10605210	13033845	17308735	5982543	1.10794e+07	5.21193e+06	14020300	6561192	28983355	4.65486e+06	6876772
P02468	Lamc1	11368248	10132038	15611180	14299140	25504610	18176160	15533550	14442905	9461252	10127330	1.83069e+07	15584290
P0C6F1	Dnah2	7941981	13884410	8496349	5956260	3935642	5583594	9438928	7138546	1817577	5302414	4.61524e+06	3415718
Q9DBM2	Ehhadh	1.18354e+07	15861320	13180250	8.61297e+06	8.87632e+06	15707250	25279560	16427280	7.92595e+06	17392270	14749470	7217589
Q9WUB3	Pygm	30718630	32789700	10379885	10778280	47649392	38295466	7882114	10850715	7846756	12338397	1.37821e+07	11800861
P01029	C4b	2.51713e+06	3.71611e+06	12268985	4734104	6.28575e+06	2729347	4521730	12506580	1988797	6567322	8.41012e+06	12132820
P06684	C5	5016088	7.24799e+06	5.12523e+06	4535821	7.0541e+06	3994442	2454492	2404356	5231416	4889648	4.15602e+06	6.22357e+06
P07724	Alb	136573408	123777904	8.64897e+07	54962160	54261268	109348956	8.19697e+07	114877193	4.23728e+07	108031568	32285180	15530010
P56480	Atp5f1b	43241872	3.27615e+07	3.3831e+07	5.17358e+07	9.45326e+07	9.14261e+07	85568408	92479988	73169616	74977385	283974410	197421374
Q9JKF1	Iqgap1	10202650	11346470	10454260	11385575	7563893	8371974	13652410	11214780	10139720	10963250	11743255	11034925
A2AGL3	Ryr3	6964295	12132965	1.31774e+07	12168044	5949162	9133995	5.61473e+06	8133184	6767670	2452956	3393786	10061654
O88737	Bsn	4460788	11515720	2811832	7.94578e+06	6680982	8070852	6314190	7549327	13324320	2.60975e+06	3156847	2989057
P08113	Hsp90b1	16747060	31414290	21054040	21695140	24467610	20362700	17942670	24622670	19924320	15085375	29210060	27566420
Q9Z2I9	Sucla2	35165065	72119816	166324502	168981279	144987552	146344120	124572096	161384496	123412425	117296646	176911147	175157425
P13020	Gsn	29371421	14606614	17613568	2.1241e+07	32097660	28466855	25681440	30473050	23189690	24664030	49324130	38798118
P52825	Cpt2	54842952	78737320	59710872	66337900	74734632	28241655	101721648	76540992	71164096	76494416	76743450	59826940
Q99JY0	Hadhb	9.25886e+07	78029968	86078647	53625120	71092088	84767888	130282600	1.55149e+08	88160568	115630896	169232670	449933331
E9PV24	Fga	9192952	8.35056e+06	8.09601e+06	12700000	16096235	23567070	18182620	26578660	9.97565e+06	11663450	21311966	21237790
P11881	Itpr1	4.17498e+06	2.22886e+06	2.19435e+06	6744823	5336835	4436760	6446749	10783310	8.73104e+06	7097996	4367980	7.24075e+06
P14873	Map1b	8.15681e+06	8319767	9611933	8498436	5542681	5.49823e+06	1.86501e+06	5381018	8612784	7787152	4962501	7952023
P20029	Hspa5	36704580	56795840	58963072	40330520	28957035	45392400	5.18057e+07	58845100	45186019	51359712	65736464	60946430
P97927	Lama4	10537410	13250200	10304090	10148640	10290190	10428220	17962364	12461660	12227900	13861765	13167290	8.97906e+06
Q62234	Myom1	16347775	21762453	16074310	10612305	18924850	2.24563e+07	16559820	7.45249e+06	15242130	8.71935e+06	9065396	13649915
Q8K0E8	Fgb	4587232	8405060	25627296	13550140	9464078	15960497	24613320	13892170	1.0543e+07	11440250	20420100	19666820
Q91X72	Hpx	29985459	20676250	22411290	33781140	38626208	15718880	27686840	45799600	32142540	35779645	25431789	47719432
Q9Z2I0	Letm1	2.06831e+07	19728685	28406210	29034900	28752500	21808465	35025231	35283642	29481460	29106770	40655874	36590820
A6X935	Itih4	6543750	2516289	10086170	6720727	10368890	7690538	9.78156e+06	7.46659e+06	8907849	9951291	6.57073e+06	6866974
Q00623	Apoa1	109081296	119636096	43433860	44832104	55813580	99828509	6.97783e+07	5.46124e+07	37641360	46861092	8.47181e+07	69110600
Q5H8C4	Vps13a	7836581	2.57731e+06	7772492	5378219	9.09363e+06	12666030	10727220	14557795	11449610	4471889	2.67483e+06	6145069
Q9EQ20	Aldh6a1	37535120	46305688	39480215	47857840	46669872	47640528	82729368	70552979	85067768	7.96917e+07	6.33063e+07	48458600
O88990	Actn3	49170226	39626746	12067055	10087970	59742968	59042032	13035925	14529860	5.08531e+06	4008429	7627287	11749870
P35486	Pdha1	39498020	5.0835e+07	105633356	7.37857e+07	112195296	116201020	9.74927e+07	89436546	149549408	44837888	133627600	124482411
P54071	Idh2	43147124	76648248	56948489	74298328	130760496	110937104	185661792	64755724	83097920	96395032	117150000	156916631
Q5XKE0	Mybpc2	12671120	10125770	11843640	4969518	35654120	41041368	4.16319e+06	16366440	4044910	22345970	11312720	8663950
Q71LX4	Tln2	9.07063e+06	4505275	9.98624e+06	10687742	9370108	14449910	5.8427e+06	19247180	17005690	7.94184e+06	6369635	1692753
Q8BHN3	Ganab	8887703	11300830	13000425	10539610	15179176	13132380	16412170	13485810	19003127	15333043	18520295	17449990
Q8K2B3	Sdha	65110952	85075956	118978376	6.6625e+07	81176210	9.77353e+07	173879133	131208808	119551933	152123094	66039800	160037347
Q99MR8	Mccc1	16119340	18813040	17505305	43810296	36536550	19652140	21554000	3.76652e+07	24231504	39182479	35498795	36101816
Q9CQN1	Trap1	23721350	19173660	25623653	19907118	33099070	2.61621e+07	41364088	3.15286e+07	46465476	45639300	2.87538e+07	41893296
Q9D0F9	Pgm1	25915670	27091730	28853620	28837156	35631780	31784585	33297020	2.75554e+07	23052040	26237900	36252819	31751190
E9PVA8	Gcn1	5316781	9.20868e+06	4889795	9817625	7574501	9360182	11265320	22711200	11575090	12768495	8002370	2492878
P07356	Anxa2	3.29658e+07	42696620	9.38978e+07	90558482	83968604	58077560	111882216	105846470	101727400	96861699	91858240	121958752
P17710	Hk1	13562840	12194210	28781580	19790170	21832675	21886365	26244140	31299360	14151885	19557210	19464470	25540400
P27773	Pdia3	12086775	6243276	33512899	27504205	26943230	29389355	37585700	36185484	33056800	40383288	44683072	35808120
Q6P5E4	Uggt1	4151048	4732067	7.97504e+06	6.50047e+06	4.01531e+06	6.64339e+06	11537950	7420376	9.71949e+06	6498710	5175599	7463733
Q8BFR5	Tufm	4.03063e+07	29712210	43664360	41872688	67960956	34397195	75375013	7.17847e+07	42845076	40766100	5.64713e+07	70965632
Q8CGC7	Eprs1	8127520	7207481	6.80069e+06	6.93084e+06	11704395	7349397	14496760	8368416	5782150	7154849	6298287	4.68741e+06
Q91YT0	Ndufv1	29160140	1.42281e+07	45153720	53034072	45136385	5.31908e+07	73259612	7.59366e+07	62103608	68646264	105567875	104688096
Q921G7	Etfdh	50504060	45332250	193985104	193502545	157759200	159850469	226898931	207337388	214978704	209731190	274847808	279130128
P06728	Apoa4	16844940	27391800	10841710	32453010	29440030	38176760	26772775	34381066	7103738	14544230	28408365	35418017
P11499	Hsp90ab1	38132368	60337100	75065680	75702528	98858248	48203968	101307350	54297140	39277560	38235106	57927984	2.8382e+07
Q5SX39	Myh4	47016540	97664456	11179410	10927790	52063624	51838615	2.15411e+07	9.04966e+06	9854507	9.73316e+06	6.04729e+06	6641784
Q69ZN7	Myof	12619070	10147383	11666390	12086700	3611538	5482792	8036724	6287798	2648619	11325000	7.31827e+06	8.76914e+06
Q8BH64	Ehd2	23309550	2.46921e+07	38097910	33880364	3.67264e+07	23655950	62795064	45268576	31257738	39682845	42756860	46536728
Q8CGN5	Plin1	3.96342e+07	16366170	52588100	53767988	51953778	41960792	60795089	66272008	63914777	41881740	104078028	87965816
Q8R0W0	Eppk1	6693660	9.21306e+06	6.39573e+06	5322299	9.21271e+06	9.894e+06	10248121	10824647	6174037	4530706	8865830	9506785
Q9CZU6	Cs	68839136	44095376	153998342	8.30832e+07	124310520	151531618	190986292	183704554	116482188	192518564	341710896	404990496
P17182	Eno1	63392300	158308406	116506172	9.09449e+07	138126208	102102400	124997949	116162740	170824400	53724840	238290035	2.82841e+08
Q8VDJ3	Hdlbp	1654056	6199273	6218487	7.9556e+06	6234813	4471760	5639413	10254684	5.47747e+06	6048656	5.55581e+06	7090699
Q91VW5	Golga4	9150296	19893005	5113009	11503489	10661425	7.91368e+06	8942468	2571976	6726983	1.14399e+07	3.26286e+06	4600213
Q99PL5	Rrbp1	5073633	8.85591e+06	7672156	6.50093e+06	6247327	5455949	9902499	8.67957e+06	8150493	10105800	11240905	9014922
Q99PV0	Prpf8	7506023	11053725	27955920	15783550	6887829	15598640	16544040	10872285	13629650	33453045	12541490	15994770
E9QAM5	Helz2	10263900	12360030	9.88448e+06	6.80202e+06	1.60427e+07	5838961	1.34611e+07	8829331	6.04504e+06	8728180	10755551	10679605
P07901	Hsp90aa1	18893850	22440515	31838780	32214200	21993060	22657617	29716485	37490860	1.63582e+07	30568534	20349700	14927470
P24270	Cat	29524400	36170966	41534512	32877891	22477746	37504438	11988440	47986160	39521392	24939445	57497228	54306664
P46460	Nsf	7.28041e+06	5293806	4.80767e+06	3828876	4136639	6823378	9391552	3613471	12658895	8090908	4386952	6436372
P63017	Hspa8	2.25017e+07	16887241	19378480	21830035	3.73011e+07	37325840	4.97196e+07	30354758	31164865	28125300	22756510	49091720
Q0KL02	Trio	12251300	7952877	9.37403e+06	16570820	7.06149e+06	5.22681e+06	7914118	7329869	6265977	4207226	1796620	4245003
Q3V0Q1	Dnah12	15202700	14179120	5.36921e+06	4440739	9753189	4.03214e+06	8.69834e+06	14073260	22567640	7286950	19355040	3.02391e+06
Q61001	Lama5	3039954	2528835	11796380	5064994	9452956	2427952	10239130	3725005	2484625	10655840	4.61228e+06	4835567
Q6RT24	Cenpe	8802329	7877569	8.9705e+06	18112020	13024990	14684210	9.75269e+06	26276990	12426380	10604380	1.64295e+06	15663730
Q7TMY8	Huwe1	2344068	1912831	2605562	5345623	4.7697e+06	9.58211e+06	19954705	9.08628e+06	1695906	6.20585e+06	4872132	5152413
Q8BIJ6	Iars2	15859930	12714245	16273700	17558890	10580166	25425950	19696090	22188910	33385130	24769355	14187070	17487640
Q8BWT1	Acaa2	38504192	5.61919e+07	439608276	4.80986e+08	445559542	291056608	549930108	737542834	7.61292e+08	464349648	1299124544	1046729984
Q91Z83	Myh7	22576805	35808340	12183175	11953385	61339900	63620824	11993140	9617844	6208999	6249775	1.329e+07	7253681
Q924X2	Cpt1b	18544733	19298122	57636200	61187208	48889786	51470500	56246900	84998916	59627836	58511580	73566792	75146632
Q9JI91	Actn2	16907873	21606540	6745167	7.25762e+06	47907319	50144908	7241777	11562890	8.21686e+06	13084360	6592763	12089300
O55528	L	11703790	5758412	13359070	8958826	1.27288e+07	10156160	5936556	633318	9460932	12801170	12526310	3444605
O54949	Nlk	6495420	4014581	7148861	6970348	4834055	5.60291e+06	13718130	2583977	1556657	3319676	7857711	3172110
F6ZDS4	Tpr	14310600	10355620	6805254	11328250	15185580	17061965	5466227	12273950	13551020	8984819	3792941	5032917
P06745	Gpi	18848400	10642860	2.37052e+07	2.39573e+07	4.47334e+07	36007020	48376659	56039535	29912580	27867210	85220898	7.66815e+07
P09103	P4hb	15904380	9637771	19621930	17795890	12330905	16829090	13154830	27942330	13123070	17548860	18409480	21303240
P13707	Gpd1	66212620	82959244	176913610	161785437	160181104	1.73949e+08	257748307	190208504	260135056	221836752	526053396	291645030
P47738	Aldh2	81326224	51290172	56217808	62891300	51948505	118836096	197275504	137021973	123855276	184295800	2.2859e+08	240996096
P51174	Acadl	50613368	38887200	152554466	149894880	110891524	94944965	150741889	123085620	122806630	181255816	197468924	181111200
P51660	Hsd17b4	10167190	14042995	23234010	24057260	16667520	14235890	41353340	3.39212e+07	31223545	21274370	34997641	30974586
Q2TPA8	Hsdl2	27642750	23431072	44840350	40311392	25858345	22717227	53998072	74353568	52010040	43756368	5.73009e+07	78458553
Q60847	Col12a1	11496535	9889552	15663980	9.7339e+06	7235176	14157170	18181810	11142050	17630140	7610099	16183360	14440090
Q78PY7	Snd1	5.40953e+06	3762099	7978714	7579175	6600432	5867953	7196634	6645452	3.70061e+06	8448186	5.98894e+06	8.53728e+06
Q80W93	Hydin	6107441	8445046	5.38626e+06	8832599	10824370	13992350	34355049	6382349	10131480	1.33627e+07	7.12204e+06	5363229
Q8VHY0	Cspg4	11342140	15921190	8.98893e+06	9.68612e+06	9842575	8119063	9696861	10916054	8939079	9278896	9885057	10121686
A2BH40	Arid1a	10749480	6.76088e+06	5976700	2100049	12803360	9.62549e+06	2617570	10589390	7857388	10983065	1.17079e+07	11368670
P02469	Lamb1	22080815	17769690	17402710	16791430	22522230	16339780	23938940	2.03138e+07	17078220	15050390	15393500	22346445
P26443	Glud1	28925972	23241137	23701110	29429720	16433790	19854090	21677350	2.92184e+07	19382000	21110254	59117415	42737760
P53395	Dbt	32027800	25471260	32307220	40543180	31059930	30255450	57630024	45947900	41498776	4.95519e+07	44440110	45512666
Q02053	Uba1	13407010	15152785	24175185	20774580	17908480	10940230	18024700	12505163	19992255	26827310	21809980	23284310
Q61316	Hspa4	8.21841e+06	7497362	12967120	15021505	10496240	9588967	17832590	13149320	8596156	9114530	9.61936e+06	7.1026e+06
Q6ZQ38	Cand1	2881777	3.40381e+06	9741721	5.82233e+06	9.03937e+06	8972432	9790050	9.30873e+06	16471755	8.5386e+06	12573520	11661265
Q8C8R3	Ank2	11600987	3275036	16351445	27797860	7.82852e+06	6131770	14559820	7.17907e+06	10473860	7945550	13120595	8812423
Q8JZQ2	Afg3l2	1.01536e+07	16711550	12318680	4599623	8.34882e+06	7.0338e+06	9223919	7.57656e+06	7764926	8007635	12159350	9221475
Q8QZT1	Acat1	7.54435e+07	36540849	106543465	3.61966e+07	69989472	40714120	41410368	1.45668e+08	121539631	119099394	142013200	54833926
Q8VCM7	Fgg	11663006	6066841	15634630	7489909	14637920	13981530	3.14213e+07	22364320	8.99257e+06	12063370	27153710	21410555
Q01815	Cacna1c	1.05551e+07	21026730	7283609	7812932	6486451	10048190	7664049	1967450	12473898	1.80834e+06	6684914	6698556
P57780	Actn4	12380290	18917655	2.47191e+07	20201862	17159225	13816818	20058420	20239050	16788960	14332710	22131520	33004590
Q4U2R1	Herc2	9010786	5702690	2895586	1.84887e+06	13066800	2656369	31703400	11268240	12078200	21413690	13053280	12339620
Q62009	Postn	5165849	8462049	9.03131e+06	1.74134e+07	13515175	9523845	11939525	1.16518e+07	1.05932e+07	6933981	11657300	11258960
Q8CH77	Nav1	1.22912e+07	12151100	14997130	5.77507e+06	8.78547e+06	8.56596e+06	13264930	11426135	7418674	3371787	1.27214e+06	3158644
Q8K370	Acad10	16395870	21190531	17238965	6.82053e+06	21414556	15312790	14178860	9404953	17987765	19667580	20722660	24605840
Q8R0Y6	Aldh1l1	8640185	10761090	11054220	7271266	1.82267e+07	1.16211e+07	16086850	11259830	9502145	1.66468e+07	18786770	14938940
Q9DBD0	Inhca	1572736	6161958	1776019	2999310	3068363	1424359	2361683	5.68474e+06	3.91801e+06	1561314	8.95395e+06	6008566
Q9EQH3	Vps35	24469345	15326530	10068991	10050730	15441230	12965760	19500390	19798440	17173995	12863945	13925380	17571390
Q9ERU9	Ranbp2	21798520	14960100	14282670	6452191	9965208	7991822	8.47485e+06	11491340	13612930	4505588	17639430	7.32417e+06
Q9JLN9	Mtor	1.16944e+07	6679447	5875907	6969939	5.44523e+06	7.07635e+06	6.977e+06	15946460	6505654	6.24045e+06	1540659	2345061
E9Q0S6	Tns1	3.99416e+06	4245170	3886750	9.12062e+06	5410234	5.73158e+06	12236921	8818027	8171972	5881548	6.78518e+06	9061626
O88844	Idh1	24541580	8292076	16766680	25714010	26660475	25050770	42968032	20761505	21659735	28869560	48788782	58968560
P13541	Myh3	4718160	14000825	5946799	7.19633e+06	6956219	6.56213e+06	836510	8230335	8.37742e+06	10683750	3321342	1912152
P32261	Serpinc1	2516248	7817512	7.77693e+06	6533057	8854563	11638180	6738746	5768579	7.43144e+06	6.69554e+06	11470620	11240330
P47934	Crat	22677190	23631280	38270704	33802208	57505280	52699940	48030160	99518412	52931178	40414303	88928512	63826340
P97807	Fh	35656420	19195850	120551953	161433704	159010690	123538969	182945600	152855248	1.3716e+08	1.82864e+08	507599709	469406760
Q02357	Ank1	4531522	16063610	1.22894e+07	8809184	13286910	13384270	1.14783e+07	10550300	8.15267e+06	8.77094e+06	7237283	7124195
Q8BL66	Eea1	3.57316e+07	1.34334e+07	39077248	24278005	10862740	17660975	4053412	9728776	16621215	9700831	4.56847e+06	5574033
Q9JKR6	Hyou1	6.66865e+06	5.22652e+06	5.59002e+06	8.38692e+06	10664170	6428688	10762780	12528970	5.43191e+06	6552599	8254718	8.25896e+06
Q9JLB4	Cubn	6918847	4307466	7172437	5505786	1.73837e+06	2.77572e+07	13440270	8113261	2479957	1381971	5.34691e+06	5126398
Q9Z0X1	Aifm1	16026137	24141300	35780330	19202440	30829880	30810190	32984760	35647534	43262220	31374830	78536192	68741920
O55143	Atp2a2	9.65183e+06	17000784	13156350	13327380	17928500	22746230	2.90351e+07	10824830	12911150	16016355	12185980	15385400
O70318	Epb41l2	6.37929e+06	16260592	5.82987e+06	7.31179e+06	13076800	7697597	11014410	8657557	1.00216e+07	7.79464e+06	9588246	9821946
O88783	F5	12405390	13034990	2301742	3433685	1.00719e+07	4988627	5007483	2.54664e+06	4763286	6.12777e+06	2.13896e+06	3480927
P16332	Mmut	39231040	52280360	25905769	47147296	20624409	43512992	67349728	68527424	52258190	5.35083e+07	3.59141e+07	37844680
P48036	Anxa5	26864800	31990310	86012909	9.11964e+07	70995388	69096361	148797744	102292573	79356960	64463560	97131556	171294809
Q07417	Acads	47994368	34011060	39167460	4.38324e+07	116459200	73545680	116750096	169356600	136686096	50719759	300060465	313181640
Q61879	Myh10	5742745	3964146	7991862	4227455	2193963	2616718	5.54094e+06	8.57177e+06	3746254	4185651	3964541	4161030
Q6P4T2	Snrnp200	8382178	13280840	8.17597e+06	13608535	5.53275e+06	1.10188e+07	4052239	6798482	9546176	6680043	4256667	6379369
Q8BMF4	Dlat	9.12439e+07	55750630	90430080	47262874	119266604	101211200	133845256	1.7317e+08	113897144	160401876	321813505	289915712
Q8CHG3	Gcc2	9861917	17172130	6473245	18470860	14625620	17422330	26154790	24748780	28553125	19570760	15202857	11860970
Q8JZN5	Acad9	29278210	22867450	26998700	26490665	19508470	26589620	26814570	30373135	25425930	25751590	26680235	36949392
Q8K411	Pitrm1	4625364	2235704	1946395	9.93609e+06	4468544	3540326	19546250	14532360	3690205	14825480	1.01902e+07	7.74336e+06
O08911	Mapk12	9285170	3866113	7.41867e+06	4699925	25451899	6357099	7180048	6.16692e+06	3491789	3971988	7.56862e+06	6063220
O55029	Copb2	14112230	11870370	1.01378e+07	20900435	9.40577e+06	15707950	16468825	15087000	14145520	8.25051e+06	14607290	11183720
P07310	Ckm	92864568	66933835	10975230	43997271	364464992	247213504	28520105	30273600	28604900	23981664	2.32209e+07	30361548
P31001	Des	2.7997e+07	33660480	1.8036e+07	7549388	52570408	45187632	28118680	17981290	8.63167e+06	1.5123e+07	11651240	7993952
P34914	Ephx2	20722430	25525420	46510180	13010850	36777364	19227340	28666250	40978974	26134570	27372860	61378568	49476350
P45952	Acadm	63643508	57407420	363158304	178884496	273270400	367472192	330153412	2.8438e+08	448357266	1.66793e+08	687405824	325814486
P54310	Lipe	16173465	11408490	43102472	40592352	39473074	32253030	53335314	65416100	4.34277e+07	45441832	49001392	66077584
P97479	Myo7a	9.32124e+06	6967429	13603604	16868328	8.46481e+06	5566291	8066623	2984459	14361255	13847540	7754776	4709340
Q60710	Samhd1	5856452	14565660	7.86398e+06	7.11472e+06	11414780	14520930	6.73739e+06	6013438	3.52544e+07	9320620	7834470	14167420
Q61425	Hadh	40239568	49661451	38238808	54205968	55110352	46756880	166781904	135433790	96573466	133001410	2.58929e+08	227386000
Q8BPN8	Dmxl2	3.12146e+06	4400384	6167131	13144605	5.0174e+06	5232966	7605061	18983850	6838802	23823245	28165525	8.27782e+06
Q8R429	Atp2a1	2.6811e+07	26645340	18227705	24257100	7.79858e+07	52378328	8699833	10032183	4.75218e+06	5895889	11147740	10770204
Q91WD5	Ndufs2	29833485	24072280	38337555	47777960	4.29341e+07	7.61738e+07	72654656	9.00719e+07	48258040	108909600	136666704	105483400
Q922D8	Mthfd1	6.68547e+06	7531752	5985242	4962963	11608550	8312453	14151710	9.35733e+06	8.79292e+06	6.49968e+06	7884947	2.93267e+06
Q99MN9	Pccb	32444408	28906068	6.32952e+07	68696201	59672580	53557620	81126058	111644496	79118580	86921590	128371890	137402000
Q9JMH9	Myo18a	18981985	3890824	3.96141e+06	7.60695e+06	13658380	10829260	1.00505e+07	1.17988e+07	9.71963e+06	6095469	2064094	3611226
A2A8L5	Ptprf	11974440	14407600	9.38463e+06	17636380	21553060	9865872	6.66657e+06	12102360	16540890	9126004	5078642	3464256
A2AX52	Col6a4	12474420	6824072	10402260	8814804	11872970	14314070	5831503	13672360	7.67704e+06	11616110	6.65605e+06	7.50926e+06
G5E870	Trip12	720694	7766766	7005113	4624081	2417070	5596213	17353390	7.88033e+06	3.77271e+06	3.03036e+06	6545377	3480073
P12242	Ucp1	33894290	24453310	159549242	177558704	248641136	426874782	205834322	297514852	392403988	125613296	178236688	151874800
P13864	Dnmt1	6093236	5633839	8.52813e+06	3604898	4705666	6831029	17832395	5544681	7880278	2.38258e+06	3973983	5.22966e+06
P42859	Htt	12064980	1646675	6531195	11920516	7394103	4096425	5177005	9.76829e+06	3.93332e+06	3560174	7814048	5.24066e+06
P70227	Itpr3	6772944	2943582	17281640	4.19368e+06	5815339	7.96982e+06	10769150	5.85151e+06	10636000	4819081	5.8809e+06	3913308
Q3ULD5	Mccc2	17226840	13753425	16677638	40562312	1.85784e+07	15824650	36701295	24325391	22450350	32070763	2.66746e+07	38129232
Q61554	Fbn1	4.22243e+06	2430187	9471288	7641784	1783833	15519980	8.28218e+06	3040208	7.47103e+06	1.06017e+07	1.06883e+07	6180365
Q7TPH6	Mycbp2	1.01746e+07	8258238	6831038	3438144	7605772	6302351	9.03987e+06	1997799	9.09309e+06	13833250	9089445	11309380
Q8VCT4	Ces1d	82567201	65882642	32614345	8.50578e+07	34861855	109408496	149384000	1.1912e+08	35990963	63179720	97689882	140495230
Q99LC3	Ndufa10	59366620	46443800	5.90373e+07	61322768	4.60072e+07	8.91125e+07	86629200	92553720	68894712	58046200	81014888	73194520
Q9D6R2	Idh3a	2.82517e+08	358091137	98537339	120497400	178326000	281714768	277529173	335015248	419681822	2.14875e+08	848358784	422326850
A2AF47	Dock11	30523120	20079720	8321355	1386346	17598215	3872473	6299647	5269403	15671170	8799960	9091848	12725810
O08528	Hk2	16994660	9.17332e+06	14045510	16781465	22775910	26239550	34584859	22675930	35197760	36578279	14066190	32525380
O08749	Dld	57877954	62111288	87461540	80237028	89842525	53412484	138374096	140006952	93551840	105314192	236796696	271597600
O88738	Birc6	18592500	6499891	6241619	8363854	14871345	8.33532e+06	13200260	14939283	7289247	6308552	4031121	7.66524e+06
P04186	Cfb	6102946	3.14872e+06	2571119	5483429	4884150	2986332	2.75489e+06	3646232	4.29298e+06	3.64528e+06	6554277	4545188
P06801	Me1	12052470	8201095	1.10515e+07	17240710	34938630	2.77492e+07	43395675	41166112	18470250	51097080	37847032	47801720
P20357	Map2	15851930	8455341	4695443	1.28357e+06	4863689	8872674	7581145	6430406	3344926	3760240	3.44988e+06	4.42463e+06
P56399	Usp5	11337940	6.14006e+06	7319588	6.66326e+06	7.06645e+06	7132791	8.53638e+06	9.37626e+06	7807398	8421671	11691450	10182420
Q5SW19	Cluh	7169455	1.18533e+07	12309465	10476325	9368890	6163037	8525988	7456078	7.22143e+06	8447502	1.02697e+07	8907907
Q60675	Lama2	1.06152e+07	8231312	5410275	3143858	14952860	3.80751e+06	6589237	7.44001e+06	12932550	2.95762e+06	6.42098e+06	11739990
Q61598	Gdi2	14112260	15699790	19283290	22425520	20145950	1.11139e+07	28198070	16205210	12599280	12976770	26376510	29750145
Q61702	Itih1	4505670	6186141	7.89744e+06	7159006	2314441	2962647	2185685	4923991	12182340	9.42392e+06	10737880	6773750
Q80UG5	Septin9	13143225	13640820	18460220	13915060	15475750	9606133	12721345	1.23535e+07	9.81702e+06	14468810	1.35158e+07	11513125
Q8BKC5	Ipo5	8308109	11880080	6984607	17115470	6142215	6.12342e+06	6979836	11300880	1.21775e+07	6693304	13522970	10304056
Q8CIE6	Copa	4.57272e+06	4926961	10718291	6246060	5002113	3767712	6.35597e+06	8043241	6275381	2510544	4190083	11802140
Q8K010	Oplah	8911789	6280127	16521165	6246678	10504710	6810286	9018526	13158080	7891047	11933000	11310400	20377170
Q9D051	Pdhb	2.10071e+07	41608937	86020282	8.69363e+07	133833198	130726726	181742045	202647914	150581394	148870704	463751296	451651550
A2AGT5	Ckap5	6237291	5260425	14972640	8.68662e+06	1.19485e+07	7199184	10314790	9874948	19391830	9.37047e+06	8429425	22796495
P08003	Pdia4	10352567	10245065	3400453	5.28686e+06	5370469	6460015	8.42841e+06	6736521	2830345	11787755	6830485	7472207
P08249	Mdh2	145480731	176911020	620951424	509263856	702533632	314555488	9.78061e+08	785545787	734610808	508438208	670752052	340441804
P14733	Lmnb1	6581561	10110950	10108230	7.80178e+06	5.13219e+06	5.28854e+06	1.08004e+07	12067260	6229829	5748807	1.23025e+07	11433810
P28271	Aco1	13433095	13458650	20119415	14005170	15439736	12516470	19891180	23642450	17755660	18774560	28168040	26792745
P62259	Ywhae	40788848	29741140	19115550	37101300	49960500	33127780	3.97261e+07	29076480	47947595	44169225	75903632	63928440
P70398	Usp9x	4.44035e+06	1.24539e+07	4.20243e+06	4728795	8.45844e+06	4465417	7014972	9600396	8.31562e+06	3.76696e+06	1.59532e+06	2.08988e+06
Q6ZQ08	Cnot1	6.17123e+06	5.79965e+06	5092939	8.94132e+06	8.65172e+06	3.10052e+06	1856131	7585802	8991167	8.69566e+06	8905787	7958024
Q7TQ48	Srl	18875880	20240920	2911717	18100840	37103910	29242561	8048247	14354930	6295916	4084129	28217084	4341890
Q80YV3	Trrap	6695369	11925900	6.75875e+06	8026272	10600998	16979160	14249120	11104870	4878666	3300569	3524684	9345075
Q93092	Taldo1	1.96659e+07	3.86068e+07	47273740	34049405	44552080	41579930	60245980	54289768	45502564	49178550	71816528	63381768
Q99NB1	Acss1	1.01115e+07	13758300	17550580	12900010	22357445	14939590	28761645	4.36975e+07	24571105	22975685	14854055	19469945
Q9CZ13	Uqcrc1	58982920	81259368	1.43735e+08	1.29545e+08	168729296	140705519	217993654	1.30073e+08	169871200	1.52431e+08	298819904	321984000
Q9ESE1	Lrba	7882450	8.14767e+06	6120754	9.33604e+06	7487989	5422074	6585942	8415782	6497273	1.35206e+07	18687095	12057490
A2CG49	Kalrn	12669510	5.63206e+06	10272180	8.68674e+06	2429394	5030107	18391715	14685300	1.6132e+07	9.63352e+06	5.78817e+06	5126398
B1AY13	Usp24	5.54965e+06	10799570	14749080	13874560	9702112	19370730	10761254	11962918	9540167	21892225	21601742	8696830
E9Q394	Akap13	34784215	12208405	8.55237e+06	4052710	7554784	1.17802e+07	15255495	16765915	17607250	19427470	10722622	6.52935e+06
P05064	Aldoa	84967760	120248835	111178704	127567260	277974176	197728704	136276097	149881528	126980000	113766788	209901096	194608608
P05202	Got2	14578220	6002180	34367780	17617560	19119875	26221675	9183425	25586290	31479694	2.01677e+07	1.12318e+07	21451630
P08226	Apoe	30169415	11164410	49477245	47933850	46251190	4.43765e+07	20085000	19253025	38640100	1.64121e+07	68167992	70804606
P19221	F2	2157548	5.21301e+06	2778472	1571875	8543552	1801889	1.28137e+06	3633068	5698891	3346798	8.87631e+06	6355227
P49025	Cit	5699520	19443890	7551279	23516470	24773985	3.70897e+06	5642886	4122315	10574470	6.63689e+06	11804349	7.14946e+06
Q61292	Lamb2	6924663	6188385	8076634	7723519	8049460	7.14473e+06	8.92065e+06	9220599	4759987	5982560	6866191	8154321
Q6P5D8	Smchd1	9623200	10342680	15598970	9261364	12627874	15930665	6328953	4.82174e+06	16687230	3087195	9151532	5375125
Q6PDQ2	Chd4	3685350	5106576	8.45084e+06	3492079	11204901	5793470	3715167	13109531	6.25879e+06	4382790	7836611	70759216
Q8VDM4	Psmd2	3809901	3766382	8.45182e+06	6924406	6059622	3041858	9613299	5.51103e+06	6551381	7794859	7654240	5.52297e+06
Q99LB7	Sardh	4211308	5227244	1970019	14137622	10233640	7019806	3178794	3942696	5.97902e+06	2365075	1.01798e+07	10789807
Q99LC5	Etfa	70958552	43092404	125598973	186614592	256606200	259245250	438399848	275714752	483294241	2.53867e+08	503154912	661799315
Q9CPY7	Lap3	26517370	25924270	18622720	19694210	20610650	23005810	32480050	29394650	27774270	25285160	30532680	35638885
Q9ESD7	Dysf	7978789	9.4064e+06	4415106	5.88546e+06	5.33699e+06	2980371	6715492	7757126	4705100	2569498	5140486	4670613
Q9WTP7	Ak3	2.63442e+07	23077292	35145875	35675288	29999650	29099700	58605068	4.68438e+07	36441968	40365512	54674002	63422504
Q9Z2V4	Pck1	26652557	30003840	30162290	36405280	33944020	33789480	51884211	51293240	38032094	40016340	53560848	53913761
P59108	Cpne2	13692750	7977392	1.16985e+07	11007440	8.86707e+06	8519437	10165500	5825926	14200700	6.96389e+06	4264278	7510265
Q3TYQ9	Aox4	13730440	10329192	10521360	11565090	6024576	7.2598e+06	8.36747e+06	8174803	4840441	10356310	3019075	6680627
O08677	Kng1	17271775	15180760	23336099	17960700	14902740	28581580	31347475	28399220	33661832	24107932	43062272	54388488
O08788	Dctn1	15276650	2.47467e+07	11399860	6807311	12600460	10383015	7650895	6658497	12324590	13121580	2700560	3610114
O70423	Aoc3	46981580	37910683	44687990	52530520	51978736	53222190	44265395	44642779	42370564	50284264	67270496	82082780
P06151	Ldha	43210208	48878848	84823202	98793072	92121720	33493148	4.64059e+07	61457652	1.07363e+08	81529636	48145815	44389280
P50516	Atp6v1a	17723705	14399005	1.32802e+07	11496195	19378142	11633585	20229970	12405670	10696200	7672124	13163910	10563530
P67778	Phb1	98475976	73757528	106537248	100843176	113713296	90613160	141026296	161623392	155335724	113072304	145156896	148637408
Q6PDI5	Ecpas	1446524	11320607	5.50256e+06	3776637	14233380	15566230	8520362	3654624	7967678	7192301	14265980	10767830
Q8C6S9	Cfap54	11488030	25334370	7.8511e+06	10367070	14853345	12209662	20760145	9491154	14973980	10768570	9.67582e+06	1.08612e+07
Q8QZS1	Hibch	2.32358e+07	18783688	36354632	35981560	38820109	44867654	54099594	55645888	41295599	66804750	103400548	82510688
Q925I1	Atad3a	11810467	11748355	13683797	15979320	9981124	12001740	17260839	16398030	10733016	16400625	19669240	14389665
Q9R0H0	Acox1	8722939	3178404	7.13456e+06	5833943	5623076	14151515	20237600	23793690	6847523	7529875	9473772	7.00324e+06
Q9WTQ5	Akap12	3.22469e+06	1.0744e+07	13907750	3.28517e+06	3780972	4.01547e+06	4.64488e+06	3181437	2.46995e+06	2833079	3118093	5435197
Q9Z2I8	Suclg2	43900640	16718600	15676130	59661480	30489305	3.08766e+07	63082740	56138090	34229400	25100370	47471660	57959080
A1L317	Krt24	4195416	6918378	5.35141e+06	8124000	3458884	3188355	9318700	8461204	4841283	7513979	6049966	7649640
G3UW82	Myh2	21292535	35769400	9.90823e+06	13726790	38882360	93987304	6883818	19983770	12460630	12405640	4111929	1992452
O35129	Phb2	50070780	49667540	101735104	73150800	94208020	9.18334e+07	99206960	9.85678e+07	99560636	97217052	154726400	125272640
P14211	Calr	17882430	28434061	30218741	20502990	23849470	30807160	43029130	38162880	34452100	30355490	39550140	44808912
P26041	Msn	19552780	10778873	31173020	27864350	28484030	26169151	29769070	26971938	15607724	1.3062e+07	3.05574e+07	33245180
P97445	Cacna1a	10063100	8.87739e+06	12973360	1.15251e+07	10357810	12443572	1.06344e+07	5.81299e+06	7514591	15529200	5641592	2783882
Q61233	Lcp1	7925915	8089349	19094130	18986460	16140445	20444688	12981520	16592170	14568095	10564190	21398390	21099905
Q61290	Cacna1e	10881790	11303410	14188595	8.20201e+06	13877300	13456670	5155099	4832721	7.96833e+06	8.84628e+06	1.83505e+06	8967248
Q61789	Lama3	6600109	2737599	9494619	4716356	4081748	5729425	12614072	1823030	8537449	5.67938e+06	998365	4235367
Q6GQT1	A2m	3.29595e+06	2396746	4093492	1.13236e+07	15036870	14489700	1.71643e+07	8.01847e+06	3967313	3945868	28658795	7736448
Q6PDN3	Mylk	13484810	6009093	8.13284e+06	9213528	2.0309e+07	9.04353e+06	6007096	11986580	5883663	3860394	3998556	9220355
Q6URW6	Myh14	11748290	7779868	2373336	8826949	5334501	3086421	9.06785e+06	1.68071e+07	22545880	12556540	9040659	11449544
Q80TJ1	Cadps	6738855	7474311	1.09308e+07	5084733	4277338	8535256	2464506	4269418	7.95022e+06	3593765	2340799	4366053
Q9DCD0	Pgd	2.44694e+07	12114545	18102720	13684445	21838500	49580432	33788633	38349930	35186321	31478930	35558310	26097860
Q9EQK5	Mvp	11700045	14908165	8656997	6693679	6115479	9.99752e+06	1.2693e+07	5223786	9709545	9.14761e+06	10239710	8.9847e+06
Q9ESF1	Otof	24901435	12454400	10003740	30637520	8436436	9297767	10405730	15758660	29044180	10861085	6.81317e+06	6.93523e+06
Q9QZQ1	Afdn	4.59833e+06	7305130	5890736	8643915	6319314	10476300	6.4853e+06	9.99154e+06	6176385	5.86407e+06	12016550	8112011
Q9R269	Ppl	8.02595e+06	4938538	8778563	13756000	19770930	10290640	4964642	16836390	2486037	13573935	12456740	15050830
E9Q3L2	Pi4ka	8.01489e+06	9.23281e+06	13063380	3823425	14944490	3625241	15541010	2058975	3502621	5.5574e+06	10497170	8135557
O08550	Kmt2b	20451055	7993854	7545002	11114060	7880375	18007335	3.87034e+06	9427809	9216457	3153816	8.25966e+06	9499777
O08553	Dpysl2	19618002	15118950	21021580	17389010	18100770	15679330	27526700	3.65611e+07	18937855	20301690	28678155	26803410
O08709	Prdx6	25339930	20789060	38135152	45211680	35978396	40645248	51382592	64458855	62342520	56202472	73309696	64583972
O88342	Wdr1	11797510	26178615	11829000	11811520	9632747	10925000	19036670	16623300	14984850	11346690	15229210	14014970
P08775	Polr2a	12870190	8.68158e+06	7.42547e+06	18094180	6626944	7798909	2673315	4201352	18642490	3051718	2.74126e+06	1.6917e+06
P09411	Pgk1	34387848	23105440	38602840	5.18335e+07	63390046	73904088	87092160	8.08358e+07	5.84409e+07	7.78957e+07	107545504	114149208
P16125	Ldhb	22666735	17147047	77395860	111418200	7.02323e+07	1.52799e+08	262544000	196512496	174334800	178634152	69519480	162696800
P19137	Lama1	13462445	10006540	22049480	9.60785e+06	7008406	4024039	1.0465e+07	10343537	6869687	20176190	19552280	1123487
P21271	Myo5b	1.47035e+06	2351349	16696050	10611890	17115550	6.56672e+06	6500666	9.43977e+06	4638677	1.06186e+07	12149580	9088506
P21981	Tgm2	25109940	12481690	11241910	26256560	25696290	26240855	13377166	30451815	15642610	15254390	14330690	22874820
P23953	Ces1c	8771602	10147957	22536020	18836635	21268620	24674710	33437019	31526775	26533130	38845620	41818070	45673720
P27546	Map4	7679409	5.78693e+06	10345020	8020013	14272980	15371880	10192880	1.77039e+06	10045307	8485517	7.01268e+06	6.51375e+06
P35564	Canx	16667610	11715105	12047950	13083450	4928788	11343980	17160560	16885790	15169130	1.09449e+07	15619400	10746278
P47857	Pfkm	10940260	12824250	12234510	9352682	23505580	23257160	7541089	13068580	28379060	8805349	4833916	21741560
Q04857	Col6a1	5692162	19083880	14599378	12001550	11724450	9.52368e+06	12033690	11085300	9388662	13558755	9.21539e+06	7847660
Q3TXS7	Psmd1	9131612	9085159	6.07921e+06	4626507	18374540	12473860	13388985	9654885	17427180	12752990	12309745	9361451
Q3U1J4	Ddb1	1.19382e+07	21816480	6053083	1.98301e+07	7.40314e+06	5332872	5883619	1.3398e+07	6589053	10512190	6984647	7.11643e+06
Q3UQ44	Iqgap2	6370141	9167578	4984803	4906487	1.72872e+06	6056503	1.59368e+07	1.1212e+07	5147870	4199367	1.50314e+06	9.55938e+06
Q5S003	Spag17	1.00663e+07	4823741	8171188	8.95886e+06	5943958	6273132	9181506	13445180	8.56299e+06	10591220	6190605	16734580
Q62417	Sorbs1	10874930	9664088	1.01869e+07	7.61066e+06	15198635	10629155	15033765	10774555	16594510	1.71462e+07	20586910	14827470
Q6VNB8	Wdfy3	11378810	17891360	6127624	14517465	1.0052e+07	8934971	25953980	1.08699e+07	8101585	1.06878e+07	6935580	5007732
Q80X19	Col14a1	7776077	6953396	20932820	11127531	7271855	21056060	8058215	4006647	5320392	2376424	4737813	6.17046e+06
Q8R1A4	Dock7	1.15127e+07	6777709	13945850	9.93575e+06	4485666	2341520	10117408	27584125	20005155	688511	16434160	19820331
Q8VEK3	Hnrnpu	9.55906e+06	1.30299e+07	15704310	17960290	22069990	13548120	10056790	9.12611e+06	13486675	10131750	15762550	15908010
Q91XM9	Dlg2	6.24303e+06	4240511	6509117	2.5724e+06	19155740	7.83094e+06	10766340	7476314	12310460	12907410	8.15427e+06	8140017
Q91YP2	Nln	17261360	2871771	7.13963e+06	6742669	4.10702e+06	2458634	1.1163e+07	2.91564e+06	11914230	1.39e+07	4808716	4.59221e+06
Q99KW3	Triobp	8815279	8392485	1.02701e+07	22726565	49616408	1.92929e+07	21875360	19703690	13250480	18895275	6271349	23576734
Q9CQ62	Decr1	30038800	25754100	5.18174e+07	69599356	47677386	8.7059e+07	85671639	73882880	8.49003e+07	307795008	208748104	199148067
Q9DBT9	Dmgdh	6200084	4.98942e+06	6527682	1424349	11387939	9110821	15646850	19932140	1.9593e+06	6189124	28161750	8.47071e+07
Q9Z1Q9	Vars1	9684055	7.96446e+06	7256792	8342250	4537056	6342881	8095173	6385953	1.17548e+07	8292808	5242260	3737486
O35071	Kif1c	32773935	9.58062e+06	2.01706e+07	13280230	21169750	15697430	20882925	27532054	34132559	49983088	7357811	6110565
A2ABU4	Myom3	8.55828e+06	7122210	8082146	18150260	10154136	1.10519e+07	30609215	32421230	8408636	27997810	9.35238e+06	10356970
B9EKR1	Ptprz1	13692380	10002450	1560886	4.79848e+06	2.64344e+07	13665010	13393750	14127310	7339564	5.51242e+06	7944941	7589488
E9Q8Q6	Ccdc141	3.97402e+06	6572943	16264270	6.85452e+06	4251737	21900660	22766180	6026889	9.20831e+06	4219532	6639153	1.1122e+07
O35857	Timm44	17510043	9.16638e+06	24721884	11075575	1.52442e+07	13785895	2.23704e+07	19389020	23311330	17612116	21598270	10901290
P16858	Gapdh	55144782	27524522	237538148	32342854	1.8795e+08	213462058	1.94178e+08	119008896	61586090	164867616	339673624	215074988
P23116	Eif3a	7523887	8.84802e+06	10346447	3901783	6528781	9501771	1.71935e+07	9.85717e+06	8324513	14755510	18637520	8552597
P29341	Pabpc1	8.2787e+06	4868348	18306080	18210230	12810240	11580260	11853665	9.49673e+06	15007990	12486090	16002205	14644050
P35441	Thbs1	5675135	6064507	5.61014e+06	14523710	11156050	5.33983e+06	21625790	9693087	6101771	5620604	13408370	6659223
P37040	Por	12375815	11464250	18171650	1.37967e+07	10098060	17957805	23320430	23094030	19694852	22152400	12374210	1.2689e+07
P70404	Idh3g	26231180	126760730	37021627	33633830	9.08838e+07	6.26202e+07	81120061	89284578	43131600	52987539	264749792	250225496
Q00519	Xdh	13549800	9193636	18258370	7760183	10433090	13101965	17872235	11427390	8.48859e+06	5499549	5164221	14801190
Q61043	Nin	8.92509e+06	4884593	5079322	20344280	28783690	5598483	9.00629e+06	2123981	16171140	7.6256e+06	9416466	9771075
Q61595	Ktn1	4260355	9.81884e+06	12755795	7.17167e+06	9268627	12361280	5.74752e+06	6305955	7.20418e+06	2.55137e+06	2.69603e+06	4882571
Q6B966	Nlrp14	2934727	2313962	9.53137e+06	1725849	5792040	3.40234e+06	7.40295e+06	19425730	10311890	2528437	5589348	7.26498e+06
Q7TPV4	Mybbp1a	3.81978e+06	4600784	10084515	1.00991e+07	3883473	9.42921e+06	10921015	16618690	20176945	3840986	5046979	4099186
Q8BUR4	Dock1	10591753	8342393	16894880	6886157	44369504	12849460	9.42765e+06	77043072	82290416	50371799	11155025	19628835
Q8CHT0	Aldh4a1	20373160	12872630	33956780	23555654	34872720	25687690	45108364	4.82437e+07	34359500	2.50647e+07	34372374	26328510
Q8K0D5	Gfm1	14753130	16749810	19808070	24243490	22499220	23302040	28612260	24377650	2.63377e+07	19159960	10521860	26352905
Q8VCW8	Acsf2	17673585	12581730	20040580	22519630	15102540	16960655	31710230	29530620	2.45993e+07	26738400	21874235	21343955
Q99K67	Aass	2941521	4361961	4.10486e+06	3719608	2209165	958130	949954	7622103	3559998	1927136	1.61282e+07	5613833
Q9DB77	Uqcrc2	108007800	58236122	299236691	232868951	2.35633e+08	232427864	345067296	296379200	332828952	156035657	395664800	687215680
Q9DBL1	Acadsb	9.51472e+06	13037340	10748920	11039770	24712310	1.88346e+07	1.15322e+07	14934240	32135615	15279910	3.32269e+07	1.91298e+07
Q9DC69	Ndufa9	12964925	14163950	38569555	70362768	56960288	5.62258e+07	74058224	88095128	30527710	4.29974e+07	79183532	95097932
Q9DCN2	Cyb5r3	8614920	14396580	23087625	33508820	2.29498e+07	39795648	33745756	46090688	41568192	32688734	1.69184e+07	2.05941e+07
Q9JHI5	Ivd	12579390	36114760	21718600	29401820	33514661	27601914	3.105e+07	57969114	69765704	36035389	54507965	46693430
Q9R1M5	Nlrp5	8797427	4.95325e+06	1639528	1107678	4299125	1873654	2123348	7455430	4.52013e+06	7910117	6301230	1548816
A2ARP1	Ppip5k1	2.63086e+06	3932961	16123500	6.85408e+06	6578263	25319475	9492850	3.94558e+06	17270340	7622264	3577330	7895691
E9PZJ8	Ascc3	4.61258e+06	10768115	5823139	7.92395e+06	7338698	7.71389e+06	5.96757e+06	3403637	4.02712e+06	3848506	15978045	4002685
O35638	Stag2	29380030	19367935	3474023	4025029	19481110	4.70909e+06	11515100	4.66788e+06	9910159	7550924	11027450	23958940
O70133	Dhx9	6258448	2327389	10552930	14978040	12293738	8.27561e+06	22306125	19672455	8619392	7360105	7589445	9397505
O89020	Afm	1567936	1929690	2.29422e+06	4251273	3.95666e+06	5865069	7995029	4021695	1.78019e+06	4791761	9.6047e+06	7669778
P07759	Serpina3k	3435433	20057835	1.49078e+07	15857312	33617262	20292570	6.14438e+07	26296876	44405877	43482855	68026808	26354678
P50136	Bckdha	34320080	32199010	21593057	18061280	41072032	29575770	51303820	19159350	50396568	39123400	97391504	38756585
P58871	Tnks1bp1	15946105	10069064	7693170	8582031	3.13661e+06	3147980	6082552	4.96448e+06	5507235	7522680	3040145	2495497
P61979	Hnrnpk	24095980	22688615	30755780	32817239	35440808	26499152	30459390	50912549	23871724	40765248	28217166	36942580
P80316	Cct5	5245013	18264970	12648580	7355728	12506020	16855005	22353380	16885540	16058695	1.36866e+07	12149130	18293695
P97449	Anpep	2.58611e+06	9732759	6260828	6422855	5371823	5843976	6.67053e+06	4851741	6127702	4202597	9.32415e+06	8.79683e+06
Q01279	Egfr	1068653	1268870	5166235	2.5302e+06	2.39951e+06	2415370	858600	1567659	3211892	8.17009e+06	8.5415e+06	9366270
Q11011	Npepps	19507553	1.12604e+07	17528570	8255304	17428605	12030260	11692790	15067625	10973430	10737593	6871061	10565700
Q62059	Vcan	24534870	12620263	6.51108e+06	2.15751e+06	10092610	9858117	8.21859e+06	7869106	4863223	1.12404e+07	22546410	14002745
Q62407	Speg	7215316	1.49399e+07	11607740	23045360	16857000	26262620	14202820	31804010	22298225	21236131	8370462	8522856
Q62448	Eif4g2	5.48085e+06	17332970	10102317	11977635	13745107	17536470	1.55048e+07	11946097	14770935	19421410	9.96978e+06	12074090
Q6IRU2	Tpm4	24153349	13659470	19561372	20997415	29141760	27018970	20698360	24895980	25634680	20507085	29176960	30602475
Q8BJ64	Chdh	8747436	1.15523e+07	16256830	16622090	13560475	12875790	13878690	10789580	14248885	6652629	17012520	8520398
Q8BTI8	Srrm2	21051700	8.9605e+06	5.48029e+06	11164250	12313845	2.88542e+06	11194896	18722690	6617851	14235551	10623660	6.74873e+06
Q8CI94	Pygb	10602960	4.89469e+06	8688992	1.14898e+07	11851510	16589550	16352665	17911450	12687121	10321630	14776580	15181104
Q99NB9	Sf3b1	4038202	6448892	15492525	4.65899e+06	4241683	2036277	26144200	10233280	2.68325e+06	13310410	7.06441e+06	3817954
Q9CQA3	Sdhb	106951524	30129935	116758896	92181627	103572776	118395994	223795200	124199056	97128826	104899180	160227816	162684516
Q9CR62	Slc25a11	10304635	14590005	20591730	12606430	21406760	18499250	28237720	28883760	21567380	24744020	34199144	28125480
Q9CU62	Smc1a	5354837	3208378	7.50678e+06	6807640	8.35415e+06	11471545	8345648	7697485	14426710	5335592	8030969	1339887
Q9CWJ9	Atic	8290259	10968860	13759540	19946800	16554950	15672565	14253760	24385080	10490867	6645975	13746410	12391270
Q9D0E1	Hnrnpm	16873260	9791934	1.28831e+07	20745790	11280410	22065650	16570150	13491450	13346440	12269255	14541075	14650000
Q9EPN1	Nbea	6.05509e+06	77135844	17701940	1.27335e+07	6107727	4.91732e+06	1.53164e+07	6.96357e+06	17490445	6525693	6.30153e+06	3.34826e+06
Q9JHR7	Ide	1.02862e+07	5846195	8.26272e+06	11234270	46729128	40042313	6449702	4064239	10630530	9.39631e+06	13969865	11473890
P63094	Gnas	12104710	16568170	24255670	20590340	20536910	12135275	35065912	24711550	25056580	18702140	11685770	12068080
A2AQP0	Myh7b	3.22028e+06	7217346	6609501	9633645	9041968	9.50138e+06	1332857	2.66293e+06	5461100	24223720	7.90635e+06	1262691
B2RX14	Tut4	5821465	8423987	7.01708e+06	19218975	16876390	8.37814e+06	4919827	5.61495e+06	11007030	6906179	7767955	18441990
O35459	Ech1	3.89305e+07	31259390	37885309	52129646	89824631	80536232	84284342	78776476	106039104	110369046	178900781	228911149
O54724	Cavin1	68112623	13007420	42948720	49599920	6.33615e+07	54825780	90148949	91224396	55725219	77583300	1.72235e+08	96292632
O88569	Hnrnpa2b1	10804610	23839020	2.72293e+07	2.36169e+07	30883800	24136880	37515400	36691512	70672568	53373152	7.76271e+07	6.36182e+07
P09470	Ace	6.09939e+06	8.48022e+06	7092479	3.81344e+06	5984625	959501	4.69816e+06	5085439	1.18076e+07	4650799	3615879	5273603
P10493	Nid1	4722201	14549170	26258360	27878065	23934505	22359415	23225040	22814470	21851220	18807980	33540096	23994015
P14152	Mdh1	18295639	20918370	82324384	80328424	39934293	36090408	111060780	59555789	38046372	38114800	44595210	50036754
P15105	Glul	16807090	15472543	34063960	25644790	31032295	26389950	34313450	26257440	26282340	27391660	22060330	13005895
P29758	Oat	10765097	11947560	8.41454e+06	20415400	15092375	9609689	1.11568e+07	13769090	7.73349e+06	17810085	12728455	11707660
P35436	Grin2a	7.47057e+06	13818760	9290440	5150377	2.32936e+06	7114139	8.62527e+06	5525790	12998640	7081613	7532320	7317169
P42703	Lifr	1739162	4.36894e+06	4670068	1055814	7.62791e+06	2284874	17268130	8513347	9.32547e+06	10995520	1.45629e+06	3.53777e+06
P70388	Rad50	13674715	29393765	8144152	20586850	10901230	1.01318e+07	1.24744e+07	10665030	8.36104e+06	14443335	6145927	13950750
P70670	Naca	3.68864e+06	4462225	2988874	11626090	13988030	31088001	4369559	3352920	11740760	1.91786e+07	7825191	9.22799e+06
Q01097	Grin2b	13919935	17078605	15956740	14361100	6912967	16898050	30964590	25543200	18924940	11612834	3.76909e+07	28983111
Q05421	Cyp2e1	4413435	13975880	1.40401e+07	5287558	45690116	8581978	12305730	11302800	6273854	1.79059e+07	43445180	4.03408e+07
Q3URE1	Acsf3	15972300	19786860	21103320	21055207	18079490	14358180	28239990	3.06016e+07	26146950	23881640	26951400	19965210
Q4VA53	Pds5b	8891363	11151935	7135794	6642395	7047112	7102966	5.23634e+06	19412996	2515152	2.77403e+06	2718528	1.98145e+06
Q5SX40	Myh1	11911200	29771493	1.86833e+07	8613562	49484560	5.03978e+07	1.84877e+06	2376665	10929550	6.51748e+06	5.56417e+06	5.64081e+06
Q60662	Akap4	2308525	2311914	1.33448e+06	2676021	8765418	8.26171e+06	9907270	28844180	4000042	7900891	5670832	10178715
Q61656	Ddx5	10467130	9205811	6477278	7058092	22348915	11051360	12394535	1.04709e+07	1.17636e+07	9182388	13247250	1.05511e+07
Q61704	Itih3	6.44935e+06	15386750	7.43823e+06	4.11043e+06	2775927	2562481	11617430	15834725	9.24084e+06	6319004	4304090	5384008
Q61768	Kif5b	12089100	7325590	6501985	3480055	6320326	2.23816e+07	5.42466e+06	5074594	9685010	5262987	7.98696e+06	7122120
Q63918	Cavin2	1.72447e+07	29793325	33560153	32952610	3.2213e+07	30551840	53200026	45770530	60851784	53668240	52806921	47913718
Q6PIE5	Atp1a2	1.0864e+07	18833720	7779115	4100524	6744145	7050914	5801713	4.74897e+06	4514538	3.40069e+06	4.66403e+06	8.11356e+06
Q8BGH2	Samm50	12948870	19312110	18952965	19360950	24258675	24598005	22499005	23822775	17649360	22936150	2.40888e+07	18356490
Q8CHC4	Synj1	10027332	11256260	2.62875e+06	9210258	3008705	2334017	8415775	4822935	2841380	1612749	985814	8104621
Q8CJF7	Ahctf1	18434930	18888340	15588100	4145259	2467771	17101860	3556032	7914283	1.13861e+07	6068070	5542501	4.86708e+06
Q91ZJ5	Ugp2	17115340	19408090	14634500	13914730	21325145	15529025	17448164	14868662	15049655	14875510	17655680	17385350
Q922J3	Clip1	1.46407e+07	5223863	8.99018e+06	3.59554e+06	5.34063e+06	5882490	8.43981e+06	11418680	8444845	40568460	1779877	3977337
Q99104	Myo5a	5984983	17746435	7.24918e+06	9.4817e+06	25915980	26659205	16606010	18710163	2923830	7751089	4.35923e+06	2.4282e+06
Q99KQ4	Nampt	20879090	12160000	9948031	16958870	1.19258e+07	10283910	20111490	11258845	18810530	14956450	23642565	13773420
Q9CR68	Uqcrfs1	45439632	43480280	140296400	72873800	86003725	153734704	258907684	110776704	70254648	219892096	247017428	269032687
Q9D0K2	Oxct1	14283550	19168300	14244185	19944455	20883060	15761150	22412327	2.82603e+07	27414767	16387980	44781460	33845752
Q9DC61	Pmpca	6073287	10237177	11248420	10608460	12211050	19603370	25744950	16800385	9093359	14135550	14623220	17733140
Q9DCS3	Mecr	38769781	22365360	50710748	14699590	29068467	46954560	46055553	3.96921e+07	26581460	40593466	64684375	78898736
Q9Z1E4	Gys1	8686195	10610330	7.99566e+06	8879115	10136000	9469434	14117805	9432612	9013714	9.27185e+06	7320955	8.79411e+06
Q9Z329	Itpr2	5750185	1.19565e+07	9387403	16088579	15126530	4276065	10936250	12167200	8097629	4438442	6446817	4170080
O08599	Stxbp1	1343108	525880	1680680	3241562	2.6701e+06	25605530	6990882	3358322	2.84832e+06	1529796	7438749	2.81921e+06
O88322	Nid2	6.53446e+06	9.38362e+06	19417720	18504658	5.9436e+06	27837840	5369822	12961887	9588196	1.01569e+07	6444399	7.97233e+06
O88492	Plin4	7901641	6.85712e+06	13443720	12932101	10239100	36929660	15981755	14600225	12005076	19028270	9603147	14656953
P01872	Ighm	24801055	11619000	28607620	21449390	22412601	12428250	33441795	2.21973e+07	28728306	28272937	25038845	2.29928e+07
P26231	Ctnna1	3278975	4757960	757041	4844329	6.08107e+06	15512570	15745840	9.46251e+06	6.94174e+06	7.07008e+06	5.12549e+06	7565680
P55096	Abcd3	7894319	6338209	10919090	9015577	13726155	13372245	9.51397e+06	13038050	9.63418e+06	1.58531e+07	14845932	9.89113e+06
P60229	Eif3e	8677668	5381929	10288220	9474709	10669380	5064464	7147059	13597900	12013740	8761044	8431756	15122230
P62702	Rps4x	10111177	6879733	12565470	12098270	10135870	10633950	18424970	13048810	14113120	10409080	12576820	11931680
P80317	Cct6a	7713453	13761590	20607285	17073110	10485604	5419096	21066700	21898130	12710808	18410880	14196920	23879035
P80318	Cct3	7625577	3103938	10272860	5671579	6431433	7658206	7282804	7094345	8.82169e+06	9850885	10539840	10828530
Q02788	Col6a2	1.13993e+07	5.72188e+06	1.05311e+07	17445570	10569960	10831851	6236071	11515400	8.43671e+06	25272280	9.03519e+06	8.73756e+06
Q04447	Ckb	20462620	1.50131e+07	20798010	13485825	17596605	14753980	25204520	33958370	12351400	14011985	2.96457e+07	28534924
Q3UPL0	Sec31a	7.76936e+06	10190490	9852463	18210230	1820157	40569741	9912623	4140514	14307958	9.81824e+06	6999268	6280150
Q4KUS2	Unc13a	11230853	22355555	33436520	54014352	14498605	12636530	26738130	31512770	13834260	49913240	13746830	30109240
Q5SSW2	Psme4	12428896	18152780	5578600	11985590	5929222	4046221	22897714	12094840	4748312	9.93885e+06	19319730	3785925
Q5U4C1	Gprasp1	5687843	4525710	5933946	3.60233e+06	3203518	5661979	9.42045e+06	11890965	3021262	3312031	10425990	9.23519e+06
Q80XL6	Acad11	1.40525e+07	1.83761e+07	3714087	7529291	7.48197e+06	9.05163e+06	12251160	9270626	7804863	22516580	11274291	21026640
Q80ZA4	Pkhd1l1	3206039	3594810	3060877	6197700	8374966	7.87768e+06	10494840	20050500	29667870	16616115	12493665	3177815
Q8BG05	Hnrnpa3	12149140	12005560	9473962	1.49813e+07	5246581	13731210	13879862	15055635	8338822	6.14946e+06	23351284	11651721
Q8BH95	Echs1	77709448	5.45408e+07	193449365	211625296	191764352	94461584	189425280	2.0369e+08	206536112	90560960	293937792	194583296
Q8BWF0	Aldh5a1	14588640	7467252	8083754	5165987	8.72113e+06	7128956	13376710	11799980	12351820	15379885	1.47803e+07	8664140
Q8BY87	Usp47	4806915	4896075	7.41164e+06	16835850	1.38086e+07	10222840	9051275	6808882	1.31851e+06	15139720	5942534	7432237
Q8C7R4	Uba6	6242533	9022895	4419212	5.16029e+06	7373901	3190214	5644661	8.02189e+06	5.64248e+06	2.87667e+06	21951985	10249560
Q8K3V4	Padi6	3447584	5924107	1.29651e+07	2083592	14426799	45856092	1.51675e+06	5054139	1.43312e+07	11826922	3.84217e+06	4.44159e+06
Q8R4N0	Clybl	11585370	25770875	32885210	78117512	100929995	49835773	138355104	1.51147e+08	132261600	116165000	77917209	1.18318e+08
Q8VEM8	Slc25a3	17341710	21529640	38988008	25031900	34066880	1.27325e+07	30308610	59587872	34219540	31755295	53328400	40591376
Q91W43	Gldc	19117765	9088765	2.08937e+06	19074564	1.02797e+07	5136498	16914600	10745880	2.13449e+07	3779372	6595354	61330180
Q99MI1	Erc1	16048360	24097170	6313249	13989478	5783528	8558374	9.4116e+06	18148560	10816120	2606936	2491024	7.14572e+06
Q9ESB3	Hrg	8493385	9231443	17714750	6162386	17228800	10653665	16985165	11837290	1.12139e+07	14894305	20133480	21569065
Q9JHS4	Clpx	8.33241e+06	5.14193e+06	12112005	11472575	10232556	7513326	8947589	12683830	11200540	10004028	12539120	9.27331e+06
Q9WU78	Pdcd6ip	7.72111e+06	22353960	20147010	9977199	1.24272e+07	16924135	10309855	14626210	10158468	15769920	5782315	7.17792e+06
Q9Z0T6	Pkdrej	4552884	7284435	6.50156e+06	3752130	7.85909e+06	5175670	6260862	14766705	4266103	4.01004e+06	1.90619e+06	2.77532e+06
B1AVY7	Kif16b	7504902	11386135	7178475	9218081	21411850	4.60661e+06	7504096	9996228	1.11034e+07	6036444	6531128	7.84749e+06
O70157	Top3a	21463532	2528715	2323914	9.98786e+06	14728725	6.64671e+06	7023393	3.3821e+06	1.42393e+07	6.62418e+06	4433772	8.61471e+06
B2RXS4	Plxnb2	9.98839e+06	7575499	4.1826e+06	14127390	13965108	1609925	4684705	8.16128e+06	6.0244e+06	1872380	6538757	1.05462e+07
F8VPU6	Usp9y	4099134	18504810	17221593	8477088	4840539	9532401	4084150	5579367	4441569	11210910	5820296	6328690
O08808	Diaph1	20687230	52243120	15247350	23525246	8118479	32059166	13344694	1.83349e+07	3.17233e+07	1.79906e+07	13422210	9.93806e+06
O70362	Gpld1	9154764	7042893	7934712	1949661	6292799	10326895	8547186	8.39942e+06	5.1656e+06	7067500	6.67332e+06	1429589
P04919	Slc4a1	12834530	21083300	25088093	23127120	18888845	10891350	1.25003e+07	12967295	23237840	19516190	13647940	24070940
P09405	Ncl	8.90243e+06	18294100	27344790	19780570	19129040	14829230	15277825	27671270	18513800	13475870	17860840	1.88278e+07
P10126	Eef1a1	28162830	19521455	49129272	45830015	6.17844e+07	4.24565e+07	58638385	125358378	53230361	7767591	103671104	60094980
P11087	Col1a1	28514700	9.6566e+06	26877010	9509802	1.62563e+07	20377380	18891430	20838030	10163870	1.04449e+07	27611870	38730010
P21619	Lmnb2	9078128	3821929	6008753	9.04095e+06	4782179	5072405	15053430	7650980	7937318	5552123	7285059	4.82173e+06
P32020	Scp2	23050850	53294150	16305830	14446582	36726987	30425490	2.24197e+07	18253990	24136505	12894220	55314632	30172600
P35700	Prdx1	43259429	19584833	109411800	16234705	86413520	59381652	108478945	68744431	50711168	96011336	129320296	137756496
P42932	Cct8	16212270	13069330	24733205	27213025	17272640	23352135	19874605	18607190	16605760	17125300	24372880	20587460
P97457	Myl11	38394311	452570386	2.09311e+07	46152400	43173565	9.65085e+07	17617920	1.2231e+07	14700721	9.3499e+06	34174140	10173144
Q00612	G6pdx	22956360	27250365	36852960	30689765	39305990	37802896	39324170	60199640	43994752	41225194	46774035	43653986
Q02819	Nucb1	4924583	2081568	4488317	6764734	8176595	8792467	8.69542e+06	8.61211e+06	9601421	6438478	7651340	7847366
Q14DH7	Acss3	19778813	14867090	14654860	6.50291e+06	8.86963e+06	1.09489e+07	9.27577e+06	17277890	5795525	9875290	7096467	6240693
Q3TVA9	Ccdc136	10004340	6155398	13988915	35280771	2929686	2482280	6969488	9266518	7.34895e+06	1.92933e+07	1692130	7473923
Q3UDE2	Ttll12	2591435	5367281	3024965	4545040	2275108	5037223	3347790	7533264	3462728	4546299	986332	6.75106e+06
Q3UMB9	Washc4	6.52873e+06	17078930	3.2757e+07	19898760	6.97458e+06	5.37297e+06	9.41112e+06	1.71537e+07	12056040	9.03265e+06	9967560	18484440
Q60864	Stip1	12427775	15128070	9.41895e+06	23789095	21664219	2.30255e+07	12311820	23575730	18842480	9.47537e+06	6.73482e+06	13741080
Q61245	Col11a1	1.32754e+07	1.18453e+07	12208420	12461690	14281650	2.70484e+07	58991996	10810660	6.92188e+06	5869200	8.82167e+06	7061867
Q61586	Gpam	1.26867e+07	5430152	5484104	8.11232e+06	8.89085e+06	4091183	7554105	4921440	8.88911e+06	10440728	4360635	3338494
Q61699	Hsph1	13987030	21318520	7900795	6709778	9084215	1.10962e+07	14783554	8543120	7.69327e+06	8.08674e+06	7623013	1.28075e+07
Q61941	Nnt	2194819	1369889	2288426	5269685	10039000	1.07604e+07	3.10633e+06	15903701	6.12692e+06	12686780	2.96859e+06	3896186
Q6P5F9	Xpo1	3696633	8066845	3493568	11943272	2.93769e+06	5.27486e+06	9640841	2896412	6773816	9265907	8336791	2.85654e+06
Q6P5H2	Nes	8.36378e+06	9574681	3924723	12130040	30275610	7363578	14400736	12762780	2.75528e+06	54584472	5.9372e+06	6.01621e+06
Q80WE4	Kif20b	1.37116e+07	9601758	3.63086e+06	7822709	14609880	18212978	1.43337e+07	18341640	23608990	24576080	2.0458e+07	1.38787e+07
Q80YX1	Tnc	3997572	5191745	2880496	2397597	1.25782e+07	3.56813e+06	2372301	1.90621e+06	9609595	3.27636e+06	6533053	14778380
Q8BH04	Pck2	6.93467e+06	8888609	8696476	6789646	5591283	6627677	24377920	10855700	11185630	8.76438e+06	3.44071e+06	1.00176e+07
Q8BW75	Maob	9086707	12527390	11407033	8.96382e+06	13944955	10711250	24344637	19020910	16260040	1.87332e+07	4264969	12330926
Q8C2E7	Washc5	10764500	8.92792e+06	9703236	11482790	24068760	22294470	181344437	2630196	7.1024e+06	401939	3116504	5295791
Q8JZQ9	Eif3b	7.04355e+06	6.45406e+06	5102585	4.51947e+06	4844130	6985692	12933500	8373334	4810459	7990214	7.45744e+06	6429956
Q8VDF2	Uhrf1	8287540	4183654	6.53895e+06	4.74919e+06	24700620	8508664	5.72768e+06	12255230	10542840	61267625	3335972	1.14786e+07
Q8VDN2	Atp1a1	12464900	11868420	16292210	17252830	17441775	12442190	9777237	12548545	13357240	16714890	6.49892e+06	15279040
Q91VM9	Ppa2	14615345	15011610	20835190	1.53052e+07	19983030	18941055	19037300	25209690	21071895	22829655	26917980	26708470
Q9CZD3	Gars1	7996374	9105756	9.86253e+06	12252350	10796575	15488585	21950835	33481620	8.31168e+06	9391393	8.20858e+06	18955105
Q9DBG6	Rpn2	16194590	16469740	9858896	13514440	12914900	11781535	10910980	15796790	12956095	9454582	17038030	16715400
Q9DCW4	Etfb	464863872	261897680	789209792	4.78399e+08	575176576	635556416	1.49273e+09	784265144	7.76389e+08	9.68897e+08	8.31855e+08	822047821
Q9JIF7	Copb1	13594370	7.18704e+06	14935430	7.60384e+06	10477680	9.37032e+06	8066820	9462609	1.1886e+07	7462473	7967806	8266844
Q9JK53	Prelp	24649310	35544320	50420540	29911390	24832670	24274675	45958952	51404128	41779608	40506020	37583248	46290968
Q9JLJ2	Aldh9a1	9643704	14519078	19323690	8398863	9.3917e+06	13258100	21297315	30208830	22794850	17180715	16541570	18394595
Q9R0K7	Atp2b2	6725418	4.22031e+06	6506479	4741089	6122091	3.05686e+06	7378864	16026465	10796273	11955095	8.35185e+06	8.70271e+06
Q9WUA3	Pfkp	3413273	3525922	1.03209e+07	10887180	3565636	3919259	1.01652e+07	6.33432e+06	3.89089e+06	3547528	2.64706e+06	2653209
Q9Z2Z6	Slc25a20	38298488	38813060	79535120	48405820	58069752	70946756	6.81811e+07	45615020	86670816	32812790	76976571	103024648
O88572	Lrp6	50191246	6.48981e+06	815693	22598220	21709445	11573550	11211280	11319440	5668867	14498640	4724055	1515838
A2A4P0	Dhx8	8.91889e+06	13347450	12664840	20017130	6235182	5375999	9.22332e+06	3.79178e+06	3991170	2.87105e+06	5613484	2804416
E9PY46	Ift140	24970741	4009616	7681534	21631960	1.61166e+07	25880350	21430570	14437915	8.46484e+06	21280120	2.11348e+06	2363272
F8VPK0	Skic3	9.82149e+06	10691330	26268160	8034713	32239450	41361832	10106100	43031192	85514972	12952655	40407964	24429360
O08756	Hsd17b10	10831572	2.03352e+07	30944695	17883570	44683786	3.74156e+07	61599112	62781540	53761220	53697374	66619716	65603470
O55103	Prx	9.31806e+06	10824476	7306145	46206880	19052909	4678039	6.44865e+06	23485652	10539702	15410824	21710400	6978773
P02088	Hbb-b1	1.03594e+07	13906214	4.63587e+08	143656496	148452610	167396304	823770100	137608114	197465664	194970096	1218094976	1510797056
P04117	Fabp4	683668320	133656200	806578962	738935784	1017800000	1085852032	447828586	176795334	1200317664	4.34656e+08	196917828	392939876
P05201	Got1	18404525	16812300	10405380	9.96921e+06	35942420	33000960	9191031	14289730	13329850	7646794	13395660	10884290
P08122	Col4a2	17348200	8018611	14476240	1.14455e+07	4.66327e+06	13267637	4924682	5562603	6174050	4.54124e+06	17310830	1547246
P10107	Anxa1	3113892	12474010	9.64455e+06	16051620	15692560	22296720	11751250	19553090	14443630	20803330	34586365	37534328
P11983	Tcp1	7319902	11379320	5843350	6026124	13382320	9156488	12026220	17890355	12463025	15956365	10626690	15623200
P12382	Pfkl	10851330	1.2477e+07	4.25285e+07	48556232	3.14618e+07	33169860	41591490	50889320	35021220	29571600	29531675	29203260
P12960	Cntn1	1.13624e+07	5340816	10274060	2780577	2979996	1849496	5567973	3004059	6458662	5650476	78760168	5.60324e+06
P16015	Ca3	175854304	1.58843e+08	274069991	171726310	436742912	413785596	456272208	259939696	270402587	271188670	311388096	231277828
P19324	Serpinh1	15116439	10399910	59366392	39671210	31165040	37234949	38967860	32690460	22570390	44301086	43188158	38267033
P31324	Prkar2b	24495480	3.38779e+07	41446192	49292281	35309408	47132560	71131904	55917300	52081230	59096464	74805669	80946344
P35505	Fah	10668530	9.62376e+06	11674560	11308750	8982716	6265709	16172410	10076455	11225070	12893630	15713450	1.0816e+07
P39447	Tjp1	9795448	57376204	9.80125e+06	3255126	1.19086e+07	6962912	5393765	14860190	25710880	5964332	4488533	5512219
P50285	Fmo1	9.95084e+06	5293326	12857340	15165115	14415760	15170695	25942730	18048005	15992060	18107680	10636570	11972320
P62806	H4c1	76686512	90928448	105392824	351819032	52178810	149506704	35715735	40564010	30996770	26155065	115493952	89825648
P70168	Kpnb1	12391170	4705833	7.51133e+06	6.49046e+06	12365285	13744490	18161246	15792150	7200419	13957860	14322636	2.1195e+07
P80314	Cct2	7901180	8688185	23782450	11660775	13241440	10884023	15129305	23629332	11093060	20312436	15658440	16376070
Q07113	Igf2r	8847388	6.49151e+06	6697458	10483810	6.78927e+06	1.23521e+07	1.2025e+07	10447190	7541461	11959010	10171680	9.58281e+06
Q3TLH4	Prrc2c	5391736	22715480	19468550	5392498	16280921	25060360	6836422	6.86463e+06	19988066	1471471	2356058	10382420
Q3U7R1	Esyt1	13111600	12497820	13655090	13756900	21248150	18064300	35235608	27138080	25760030	21232320	11155990	15322570
Q3V3R1	Mthfd1l	4568207	2.92159e+06	3751301	41569180	1.90176e+07	1596770	1346624	4863677	34338928	7844548	6.46428e+06	4382316
Q4ACU6	Shank3	1857699	3653029	8.67927e+06	8443128	10755000	1.30404e+07	2192546	3117545	4842530	1661416	4578870	6863858
Q5QNQ9	Col27a1	14300550	18201480	17017400	11245670	30391580	19890355	18692560	3498335	29621055	15858640	16581720	16024910
Q5U430	Ubr3	1673905	2720121	16376370	9.59647e+06	9751251	9.583e+06	12127210	13656650	5758023	9583766	62335159	39042640
Q61553	Fscn1	9975401	10896205	5411026	5.23893e+06	11698492	10668760	8103807	5022836	9339305	11560911	21346480	23058520
Q61703	Itih2	2.09479e+06	7415994	3599707	7867397	5.85245e+06	6524875	7701035	4786421	4.32472e+06	4.36976e+07	9208614	11052090
Q64331	Myo6	6.43234e+06	33483620	15777910	21901660	30507700	5.53714e+06	3069268	49417199	18787570	10692000	9.20096e+06	5.15629e+06
Q6EDY6	Carmil1	12586820	8580648	13080765	9.38514e+06	11611247	7799030	6578959	12471130	11699460	7632296	27705540	10866220
Q6NS46	Pdcd11	4734837	16683455	14489740	11711700	3426405	58652949	17097390	38007566	26236770	77841112	23936380	20892678
Q80TE7	Lrrc7	2882272	2699151	4470614	4794898	21629230	1.1746e+07	5261998	28184725	14832240	14542470	3.24146e+06	10611390
Q80Z19	Muc2	2.43494e+07	3999463	1.64827e+07	46902310	20248020	11485420	15146550	56234550	29062318	10389830	6411330	7928794
Q8BMG7	Rab3gap2	4118366	27541720	26079911	100394160	23102689	8.49579e+06	14973099	58965572	71283032	2795374	4049447	6198186
Q8C3J5	Dock2	7313797	13096630	2326875	34873801	16313113	11862450	14041845	5.13159e+06	8.20854e+06	6532903	5845548	4376369
Q8C3Y4	Kntc1	9478064	9055002	7508821	7728000	7.69728e+06	23700000	17397470	6889826	10661440	7384264	9154367	7.06234e+06
Q8C7H1	Mmaa	19671295	20338260	12116500	11797829	3757548	16210952	14696810	3.16752e+07	9529253	21210580	8227879	12353265
Q8JZR0	Acsl5	11002130	12641425	11580080	8.24876e+06	14042789	13493200	20307970	15589550	13633915	11989350	15031950	13112950
Q8R1B4	Eif3c	6.57117e+06	12198550	12494280	8.78779e+06	7017702	9489196	7862179	15088177	6943046	8656546	10601943	8610868
Q99MN1	Kars1	12526225	12701150	5786204	12491221	18987130	5417757	1.48979e+07	7.47177e+06	30821860	18982800	3009405	9667292
Q99P72	Rtn4	4346199	3041250	13130777	13294190	12725050	15292740	9912462	12691055	5893936	8315610	13896270	16728165
Q99PU8	Dhx30	10817379	1.00042e+07	1.53572e+07	5.72901e+06	2718105	7.64202e+06	16511050	5053392	2629949	5612727	3765916	1597533
Q9D819	Ppa1	19736570	18501855	29555200	23083895	18710354	17638320	32401110	45179720	25317250	25572935	34285060	39816175
Q9DCT2	Ndufs3	26419230	20454780	43723980	68219304	37951672	59128808	107366496	79272912	90381640	46763340	7.83508e+07	93125096
Q9EPU0	Upf1	4.44944e+06	5656510	4.677e+06	1265326	685022	999006	4355857	4.01017e+06	9469688	6.46272e+06	1.32972e+06	5599834
Q9QWI6	Srcin1	20903630	3828415	10955049	3125589	5185853	9.90114e+06	14276966	5380320	34502080	1.65667e+06	5540020	3433490
Q9QY81	Nup210	2785634	6.97745e+06	26239786	5182810	24157150	17827756	20072467	3.78193e+06	6770055	5763656	17261470	6379505
Q9WTP6	Ak2	20765040	17092980	53375140	48627233	30390520	27202412	62801058	3.85155e+07	24634010	35418080	8.02548e+07	60440312
Q9Z1S0	Bub1b	6040468	13515812	54947916	6996322	4623983	8948511	6074189	1.20605e+07	7979255	3877224	9736535	4.09001e+06
Q3UTH8	Arhgef9	12190296	7478618	6840747	6136057	11107430	94628008	25699309	6465431	2778870	3.93621e+06	6.31619e+06	19651100
O08919	Numbl	7.10189e+06	4526091	2.20745e+06	2251222	9.20518e+06	4670500	4.0846e+06	32942790	2104618	5077841	26507080	18321320
O35936	Alox8	3.45779e+06	7871165	7334304	3.71921e+06	5941277	4674706	8222632	3.16162e+06	5636387	5.42861e+06	12286820	16035365
Q8C650	Septin10	4.60602e+07	5615695	7.9174e+06	1.47195e+07	4886883	4.32125e+06	10018980	9701566	13434715	7292851	10642800	6419470
A2AHC3	Camsap1	10119540	17674391	8700207	1.13225e+07	1.01295e+07	8.41933e+06	1.35977e+07	11755798	15602175	5284975	2314245	1973616
O08810	Eftud2	10557562	16459180	12834891	49453766	20700070	8963800	5929667	4225334	9239763	24358770	5.61038e+06	3.75132e+06
O55131	Septin7	12045760	3302243	1.17652e+07	14112408	1.20898e+07	16324190	21514960	17282123	23254210	18695110	14999000	14055315
P02463	Col4a1	4099320	13778750	2212967	4553041	5915247	2.42066e+07	6692530	3695617	6569508	10489490	10447238	5654976
P16460	Ass1	4.18496e+06	4836322	10377361	13084340	13366340	13602650	5088162	8246935	9820217	7648881	12500857	5.98729e+06
P17427	Ap2a2	14013430	9464947	17128250	32473492	5700026	6678473	30403146	7871573	8459607	8.14173e+06	11442850	7450124
P24527	Lta4h	1.63513e+07	1.09809e+07	9.96636e+06	11778410	5561998	15048025	18778695	9.84587e+06	7145420	10651329	13739250	17033605
P28653	Bgn	36812774	33730632	17346450	28829535	21217410	15786840	25016320	20259340	16437430	12815540	25558395	21528130
P45376	Akr1b1	17256350	28861800	32632620	28551740	29620605	31384875	35402705	30423365	46529776	38606645	47861192	59387345
P48962	Slc25a4	20918360	26937070	100174050	42871072	173010996	243056500	64744472	5.3815e+07	68320711	108513130	61068696	85720174
P50247	Ahcy	11048185	9615758	15507100	11054930	17841870	14295120	10897960	16399990	16820230	15059925	17855620	19178100
P50396	Gdi1	21981140	15169420	4657729	11315199	3112853	20312390	1.25704e+07	4.99253e+06	6131412	1.59348e+07	9629559	1.2562e+07
P50580	Pa2g4	7750373	21434525	21471675	11867230	17084920	4871037	25471325	1.22476e+07	14009352	14156000	18928710	14354005
P56593	Cyp2a12	3.98121e+06	2.83167e+06	2538601	2299133	10444580	1369550	18799660	7118608	7292268	3.19996e+06	1.5056e+07	317939
P59242	Cgn	7316073	13837637	14007627	13270530	24304358	15312480	9651275	23652983	4.91018e+06	15889299	6401112	5334217
P63101	Ywhaz	26590340	44395430	32722840	25168310	35635810	26622140	71981770	3.75173e+07	28353740	23129990	30670680	9.0471e+07
P80315	Cct4	5961279	1.0033e+07	20120790	12999800	22558260	13456645	19582530	19704910	17611648	20932775	16021715	14854690
Q06890	Clu	10245030	22043060	10422060	9633443	16884865	14914460	17377890	15074210	16438360	1.7902e+07	9275821	27094470
Q3TTY0	Plb1	14749580	6466591	8299975	1.0396e+07	3.46691e+06	17412320	21622025	5910811	3177058	4.3147e+06	3.26204e+06	13840575
Q60841	Reln	7545808	7060902	2.746e+06	18506970	14776675	15828495	7.58744e+06	7.71981e+06	18783150	10110485	13376500	11790220
Q60936	Coq8a	31198136	20586585	33434060	21409090	25332445	1.31163e+07	26746185	46677220	14241470	39172420	57531490	49625640
Q61207	Psap	2.61004e+07	13780200	27048949	22159500	62684934	28581915	9.1797e+06	13271550	8542864	13446790	12437160	4.93297e+06
Q61247	Serpinf2	12203330	3464533	1.2193e+06	14787370	12666410	13422820	13017310	9583187	15014490	1.36942e+07	19924860	6966166
Q61555	Fbn2	8590681	4.60599e+06	3415742	2.18677e+06	4028796	3895253	3.43407e+06	1781891	1061570	2073146	3611932	4.33569e+06
Q61646	Hp	15562590	13683880	17050825	7229176	4487318	12260590	25945075	21522270	4279566	11020840	20277230	13168025
Q64516	Gk	11940316	19667855	19973370	26293318	29382270	12957580	20612750	3.17664e+07	17531390	13481980	20478110	11721950
Q6DIC0	Smarca2	2871991	3.55247e+06	34356540	5835648	6566621	17700640	9.6554e+06	8971767	1.53803e+07	1797187	7558734	7206204
Q6Q477	Atp2b4	6454393	5372633	7061015	6676003	6176599	2712451	7634206	102801503	4165130	1509736	8226350	5661835
Q7TMK9	Syncrip	24812860	11262885	19378810	14364075	7687132	21989040	16715970	27525740	18121300	5.73498e+06	19661380	20171945
Q7TPR4	Actn1	7232809	6.91196e+06	7474368	2484695	4705071	7112595	2.35053e+06	3234187	5558199	5330691	10390160	9064760
Q8BH59	Slc25a12	15764240	16702620	3067520	4540234	14714415	10940050	1.3732e+07	2604616	5.36295e+06	1893195	4399414	6824307
Q8BMJ2	Lars1	6723933	18744672	1.57144e+07	1.66056e+07	8001134	14441523	14444800	1.06514e+07	3134407	76224170	6924207	11157840
Q8C9J3	Spef2	31046770	10187890	9602145	13163400	12257220	9762180	40866580	17245665	14884010	4279839	15560610	5770687
Q8CDI7	Ccdc150	16631090	10129490	5964283	1.04208e+07	18930430	1.10574e+07	4080838	7986514	11975820	9044261	9.18638e+06	5383831
Q8K4L3	Svil	1092700	22235180	9164930	2625890	14916750	15151550	23182790	13339580	1.66814e+06	9867775	19726490	13450675
Q91VR5	Ddx1	5213806	8635952	24850941	14138220	10680850	14598104	23630740	10318105	22379230	43165896	14696830	16019590
Q91YQ5	Rpn1	4863141	6851969	14006310	8839238	7621992	10375120	8405704	8875188	8986318	8821824	14248850	12106395
Q922B2	Dars1	15962950	1.00494e+07	14358650	13666835	12375868	18380845	17987030	11522960	12810680	5.95642e+06	9232578	9296400
Q924L1	Letmd1	15861038	44965531	30374840	76115780	61453465	51478204	93111200	9.20338e+07	59574992	53468280	45857520	78102096
Q9CZW5	Tomm70	16052225	3715188	8253765	6111979	1.12691e+07	4.13754e+06	1.20877e+07	20395545	5.53564e+06	6337816	8510462	7.44781e+06
Q9D1A2	Cndp2	24645080	11349770	33514360	13804693	12407310	11890730	17275628	10226740	8886653	24683830	15281510	25947369
Q9D2G2	Dlst	3.5312e+07	65430370	8.80259e+07	1.1284e+08	191402004	201803768	209429200	240332896	156734800	210470272	491832704	223285127
Q9D7N9	Apmap	12936470	37997940	39884160	19589530	14297550	21856601	25543415	23898390	18683775	49135140	30773830	30910980
Q9DBL7	Coasy	29552630	51348592	3.29409e+07	30416839	35964760	24767830	40796920	46363915	31710620	31603240	39962648	42916120
Q9EPL9	Acox3	5.77284e+06	5.96509e+06	12019206	978555	4111990	3417488	11879960	19259920	6115609	7344593	2124712	1010904
Q9EQZ7	Rims2	12101580	22078670	4.89917e+06	13835660	33429485	24830245	9466267	18483070	8644138	8658065	4.95784e+06	4735332
Q9QYC0	Add1	4351300	10365130	10536007	14299640	4274320	1.2491e+07	8104625	5914587	16542625	6455258	7461127	14734500
A2ASQ1	Agrn	2934553	8796575	4573703	3713072	9.35609e+06	4.12786e+06	3297787	17536935	18962257	5819219	2790021	5834028
O70571	Pdk4	49612140	61727102	49997360	46095512	18894889	50582064	63821554	30018800	53642060	76193568	57982130	74631740
O88935	Syn1	2.10474e+06	1614286	4.06769e+06	1.04713e+07	4760212	23706335	17714850	3413445	4.63105e+06	7554939	11107970	1498972
P00920	Ca2	21911257	12876590	50753420	39147756	63134354	3.09965e+07	24880978	26178393	40838555	33851648	45571435	6.92617e+07
P14206	Rpsa	15093300	28601880	11431220	32347684	53806088	18039430	19284544	51806420	11280430	20101830	21901940	21499140
P14869	Rplp0	8134098	6263109	16107460	15702210	1.15626e+07	22481200	14052550	40608128	22033590	11007650	30260486	19567565
P24369	Ppib	13558240	9733419	4444248	23270135	15600730	13884300	15106705	10219200	9120512	22437980	22275460	26862770
P26262	Klkb1	4332712	3616601	2214040	5679707	2174102	986476	6512636	3469374	5669100	8.26975e+06	7356161	4016459
P40124	Cap1	6860916	3562474	9955491	9.29948e+06	13375709	7640513	31599970	15183520	1.66686e+07	24825972	11792620	8075377
P42208	Septin2	11090900	11504980	13476600	5833177	12838817	15338605	26997485	1.15104e+07	22844645	2.69833e+07	29600200	12356640
P51881	Slc25a5	27309630	20473840	9.2719e+07	29375510	4.63762e+07	9.13763e+07	95568688	166488191	28373020	140080096	157044704	134842860
P68040	Rack1	31695260	21043450	24422220	19814320	19775030	22051230	16840420	38701060	18427530	30610790	39480660	31843920
Q571H0	Urb1	3416074	18406340	1.03238e+07	12152610	8.7799e+06	6.01716e+06	9.24273e+06	15173935	11613810	2985062	22644905	2812546
Q61739	Itga6	5194779	25612280	7616105	7777405	5983517	2.45557e+07	8218204	12850880	6434048	15618357	12302435	6961967
Q64514	Tpp2	4840068	1209177	7073789	6567484	4964879	7.88671e+06	7.42906e+06	10687845	9044554	6051259	6480288	15076710
Q69ZR2	Hectd1	6294365	25684180	3885594	9.096e+06	15200510	4.98035e+06	6268012	2754707	6312970	1980396	17436075	14960120
Q6A065	Cep170	15731130	7868782	13051350	5358996	682654	8958568	6812831	2430371	1.27586e+07	2342420	6231367	32408429
Q6A4J8	Usp7	4379989	5.01178e+06	7.54626e+06	41487185	7617573	10232510	5.04396e+06	5.74214e+06	8295949	1.78361e+07	8.07793e+06	1533633
Q6NVD0	Frem2	3991277	8155881	36292752	11881575	15508175	5995376	11287521	31698580	12208910	9303705	2475651	7627067
Q6NZJ6	Eif4g1	4585589	4848745	5.88169e+06	4660466	5752061	5.37098e+06	10513950	6825988	5.65623e+06	5812941	3903767	5542372
Q6P8J7	Ckmt2	20555565	14387390	19564400	34535935	39426008	1.35463e+07	7196278	7.11351e+06	5714764	12485200	3096248	1.80167e+06
Q6PB44	Ptpn23	8887318	5.30906e+06	6641433	15381700	7137808	9761099	16634800	6.57014e+06	4135334	6.08565e+06	3354143	3416157
Q7TSC1	Prrc2a	11962530	11105985	13059955	26072470	17718125	20528850	9788872	3545902	11622610	17223345	18060560	17834830
Q80TL7	Mon2	8937232	7.4031e+06	12260385	12393095	3.42333e+06	8060814	10845905	6177333	9.37178e+06	4847846	3152041	11351320
Q80UG2	Plxna4	9.02078e+06	1.10868e+07	6667569	12248260	14693790	6553401	3859771	6.30168e+06	1.10792e+07	4585406	1719063	3937951
Q80UM3	Naa15	5.46738e+06	15725760	11915040	2033441	4464180	4922086	1.89206e+06	2173200	6.5934e+06	2583717	40208729	12351690
Q8BI84	Mia3	1544283	5908148	3547951	5212799	6.7503e+06	3542454	1.08845e+07	5.83163e+06	4587109	5.71221e+06	1.00499e+07	14114330
Q8CIB5	Fermt2	28652450	21643460	18198300	1.70472e+07	33625808	11439738	38083806	8604184	18243725	24890870	5290466	13220300
Q8CIZ8	Vwf	3725208	6297981	3014317	4961943	6640741	16639350	2597535	2.84667e+06	6659797	6551632	3255373	11133141
Q8K182	C8a	4286793	2552559	4.23567e+06	2557540	1724667	4364032	3.8298e+06	7139359	1669327	4721146	47408288	8386770
Q8K1M6	Dnm1l	5893555	5840991	6487663	4956861	7888002	5.71004e+06	10038600	9442901	8.51329e+06	7715467	14038930	9147759
Q8R0S2	Iqsec1	2024669	6289985	1.55594e+07	1.88883e+07	19367455	8822729	7192868	8951788	4596421	5809301	8885833	7.13902e+06
Q8R1S0	Coq6	10266140	9.23545e+06	10520090	11098510	9232108	8.72543e+06	14685930	14370650	13043820	14670040	18068220	14979940
Q8VDC0	Lars2	7068287	4271345	1461035	113511157	11859040	9746845	7971938	16367030	3594713	8.38223e+06	2.32509e+07	9.89293e+06
Q8VIJ6	Sfpq	8450998	1841585	1.26516e+07	9660647	10585570	11126890	10494716	5425994	1.03507e+07	4472785	18335100	18168735
Q9CZN7	Shmt2	2568017	9452596	3708583	9.7645e+06	4.88386e+06	1.30693e+07	1.18422e+07	7197600	7051197	7666788	8442326	7.7329e+06
Q9D0M3	Cyc1	31492460	49380790	67433193	6.22499e+07	21485066	8.26448e+07	52114260	50714900	41943385	2.68642e+07	102828304	45581440
Q9D7B6	Acad8	11167620	15936220	11210040	10670690	26617290	19487470	48365260	22864920	13555560	12790120	1.95777e+07	25824289
Q9D8N0	Eef1g	22170590	15768845	10990821	15504780	18208505	19908616	19255043	29267870	17601380	29192540	23951820	25117840
Q9ES00	Ube4b	29932150	8554816	21171060	14782705	15273200	12399440	10290500	6.35127e+06	8095096	5634668	17855457	6.06098e+06
Q9QX47	Son	9475739	5.99971e+06	26243000	6785080	8.04085e+06	7419004	3.59969e+06	8235842	6.33581e+06	7253446	16171120	3929858
Q9WVK4	Ehd1	1.58672e+07	21746336	23977740	19240850	21222090	17567220	28215350	22695050	18622140	15172548	18947450	2.63725e+07
Q9Z110	Aldh18a1	5307290	8362189	10208693	3.88817e+06	6303883	1.85244e+06	7.49784e+06	4226074	9816461	2775757	1.80032e+07	5.41811e+06
B2RQC6	Cad	2.83222e+06	29210610	1.1912e+07	7089745	1696028	17108110	2.84409e+06	8538008	2.17757e+07	758231	5244549	1.02837e+06
O08529	Capn2	5575862	1.00156e+07	1.99521e+07	18502750	14475711	9.60517e+06	10643660	16077710	17928805	6522836	12432380	22359450
O35206	Col15a1	1.16056e+07	5.55693e+06	15277930	4.8702e+07	1.93961e+07	16750470	21483170	39836450	34659095	20493030	22108590	2.08104e+07
O35286	Dhx15	1.41576e+06	1121135	10799320	3213012	3.21522e+06	9.78454e+06	5216298	6314206	9465083	3.85596e+06	7202310	3676768
O35379	Abcc1	4.47312e+07	4.58742e+07	28054465	40905112	4558973	4.10755e+06	19449700	6854020	5458115	17833726	4.08655e+06	6875731
O70503	Hsd17b12	1.00309e+07	12842220	2.19572e+07	31568385	33656600	30345350	39023694	40495618	4.64612e+07	42218510	31828735	41516319
O88987	Akap3	3993610	4106181	3719288	16194081	2214612	1.9587e+06	1372825	4793273	6607941	1444779	3799941	1816386
P09055	Itgb1	4313272	9641442	18734030	11173380	19719760	15115768	13194507	20460300	1.7566e+07	15771160	15972320	16381715
P11725	Otc	8337645	2556294	3263488	745426	6.86564e+06	8.90794e+06	9335565	4916190	1.17799e+07	7023951	8045555	9.22978e+06
P17751	Tpi1	34918040	69831070	71586360	5.07926e+07	8.65339e+07	108360500	48005800	6.75702e+07	45947232	8.83103e+07	110712400	9.05909e+07
P18242	Ctsd	134114290	69932603	94114666	1.04459e+08	113390721	6.71827e+07	62814450	96463661	9.17761e+07	289227031	655090624	542817382
P26043	Rdx	36964415	20447210	14219875	5176015	5776550	8004946	12589900	12680580	11743870	5925234	15615630	15233890
P33174	Kif4	15155060	11673505	18825740	16194340	7621178	5017073	1.74552e+07	4.07719e+06	3672935	2890349	7.19178e+06	6200212
P42125	Eci1	102328800	101245200	140468304	182903976	120419185	109904917	242594115	131010786	138892304	158759200	229393294	185860304
P61161	Actr2	7740591	17382297	12163250	10264840	6058226	10827643	49047909	11844630	10884624	10693948	1.44445e+07	11927505
P61406	Smg6	10207130	8297199	11576510	1.21857e+07	8.16141e+06	8855067	69897480	7508952	4.48306e+06	6275389	6138698	15739910
P62814	Atp6v1b2	38921152	1.10131e+07	22158530	23472670	20507600	16443695	26159470	26856425	20190500	1.12561e+07	23960876	21010125
P63005	Pafah1b1	6512623	11540250	10870890	12315650	6084782	6106983	11670070	13164600	9.31498e+06	9.63677e+06	11059860	4332778
P70290	Mpp1	8.1997e+06	11752074	15482805	15629265	15974760	8834103	21715010	17402450	14809025	16741560	14594160	14122820
P97429	Anxa4	3495013	4542204	12503855	1.03323e+07	11721015	6201990	9.19634e+06	8179461	6832819	6700665	1.87713e+07	11738640
P97742	Cpt1a	1.0419e+07	3.24838e+06	734792	2981952	6.16103e+06	11894396	10584589	5591924	3715816	776678080	2.50108e+06	797808
Q01339	Apoh	8104882	5790680	6958476	12940845	7860556	8.33625e+06	3349016	6617096	2.79599e+06	5220080	10549750	8.2323e+06
Q07968	F13b	1.00427e+07	4560954	19438180	23069720	6319201	8.30869e+06	2.69573e+07	31152625	6110443	23714649	4149683	4597581
Q08642	Padi2	7692968	11111105	27420840	2.48392e+07	10042990	8654365	27889920	10135290	17339182	30526420	1520162	6.00574e+06
Q3U962	Col5a2	7.10678e+06	58813980	3735032	1.73337e+07	10881356	19184240	21196530	12032190	4648163	18637020	3550398	6.88062e+06
Q3UHQ6	Dop1b	24467820	6495412	18762430	14158100	11201818	19252130	4333671	3.05607e+06	9191024	9442550	5196146	3.65541e+06
Q3ULF4	Spg7	254809248	21729212	5504623	10226660	8457285	14276095	13617690	8511914	8.0394e+06	6291025	5007271	4792988
Q52KR3	Prune2	5945409	2332509	13704950	6.92003e+06	1.02737e+07	13166174	1.32872e+07	1.25783e+07	18216185	5386116	5.41309e+06	1.0524e+06
Q60932	Vdac1	5.25879e+07	32218115	29653100	57739367	48768384	70555832	70905088	52459434	48920620	24049630	84520020	82134680
Q61543	Glg1	8406381	10196930	11783865	5818893	5.57886e+06	5406603	5981449	2353730	3.52017e+06	4222442	5102058	2693075
Q61578	Fdxr	3309036	2957573	7.50039e+06	7753966	5695745	9.8639e+06	7574086	16904710	3173123	12316470	7020766	5531787
Q64511	Top2b	5045049	1.56784e+07	6247769	10149596	8215851	5.32722e+06	9.35837e+06	25659860	4.18428e+06	1.19483e+07	15601620	2173481
Q66X05	Nlrp4f	4485413	3.61053e+06	5573944	4.90009e+06	15088710	13992319	11651740	23865010	4.28446e+06	1915784	1.28322e+07	5324154
Q6P9K8	Caskin1	1734961	6613589	16556280	6105732	5501654	15480930	13638520	20570060	8.95834e+06	7.65376e+06	6914206	11604020
Q70IV5	Synm	5004310	3350222	14888800	4015040	7.67765e+06	4.15335e+06	66133780	1.53203e+06	2366765	1.5626e+07	17987260	13403412
Q7TSQ8	Pdpr	8530512	7186504	1811496	25528640	8003679	9578749	1.61457e+07	13332376	15869190	2242394	3127071	2.27584e+06
Q80X82	Sympk	5.08275e+06	10157020	19546070	3416577	13344314	7160226	1.05769e+07	8.26583e+06	9490079	10541830	12239390	8467592
Q8BH61	F13a1	6.13255e+06	5012109	8772454	8.449e+06	1.69892e+07	15798053	5841131	20252560	5579011	4.22117e+06	7.56637e+06	9.87889e+06
Q8BND5	Qsox1	8159240	1.01133e+07	3.49664e+06	6543137	3482780	4.04588e+07	7901451	15772873	20422480	5.36641e+06	2.79615e+08	7510563
Q8BP40	Acp6	7761801	10874180	18114580	17156875	10948778	6.65366e+06	8780692	16968950	3927544	17461740	8959818	11149550
Q8CG48	Smc2	5779741	10626810	8.0425e+06	3.29772e+06	7098089	2.74402e+06	1.82167e+07	1.76072e+07	15129680	1.1635e+07	6.15926e+06	7.06168e+06
Q8R164	Bphl	11804850	34256197	13324060	1.99274e+07	20138690	7.8518e+06	21910550	10954240	16136211	18237150	45628284	46047990
Q8R2G6	Ccdc80	53279880	1.03022e+07	2421786	2267080	10041900	1.15695e+06	6944393	7013813	11414790	28017070	12788691	4600195
Q91YM4	Tbrg4	8111018	1.30386e+07	12976630	10935770	31825030	9525703	14329710	10313800	10860510	9616736	2610081	12949565
Q922R8	Pdia6	7.95399e+06	16152230	12583340	15558070	20410050	22538930	17401260	26440610	24943160	19720570	18649135	30543271
Q99L13	Hibadh	11147723	7412783	34012760	34594040	21268390	7.51757e+07	60060584	9.31015e+07	21372070	24226728	132161909	6.02598e+07
Q99MS7	Ehbp1l1	21805845	1.34127e+07	4452858	18878260	8335184	1861960	3282092	11332630	21558995	5518437	3817760	1.01483e+07
Q9CXJ4	Abcb8	26701850	1.6512e+07	10256653	5663023	7337976	9.10225e+06	12645070	8.61509e+06	10698085	8.31006e+06	8787786	7403405
Q9D7N3	Mrps9	16670450	9606202	8824217	11860740	33258735	1.47848e+07	13965275	19569740	12871890	18023570	7760864	6169052
Q9D855	Uqcrb	78199272	30040885	110272018	75921148	66178098	95740850	1.82363e+08	56907420	123630124	8.18005e+07	130270400	172507956
Q9DBG3	Ap2b1	6981152	5367736	2149934	6.63679e+06	4304554	8640102	1949466	9.1105e+06	6.05774e+06	8.43331e+06	7010614	4690053
Q9DCV4	Rmdn1	10095857	13815849	30251210	21373795	33770246	27681780	57196168	55537820	37035194	31465765	55383454	47346436
Q9EQW7	Kif13a	11217818	19725805	9237138	8958963	5764491	14675230	34601500	6449549	8.82754e+06	1.28929e+07	1947716	25280490
Q9QXE0	Hacl1	786870	2.46764e+06	467005	9.84346e+06	1.71681e+06	2166804	1542425	2.66976e+06	2456788	961863	18798541	3.57339e+06
Q9R111	Gda	6744825	4.00682e+06	8663452	6237471	11820120	10435582	10375230	11028710	9456593	9.50269e+06	9.02615e+06	12231350
Q9WTX6	Cul1	4122476	5.42235e+06	20361250	9.20682e+06	12458290	26833470	3251547	13841360	1772601	10317020	1.63125e+06	7121090
Q9Z0U1	Tjp2	24243235	18033950	6.21861e+06	1.14973e+07	13271860	16051920	5.13651e+06	5652869	2770491	7153535	5263089	2.68428e+06
Q3UMC0	Afg2a	4293693	3497969	7.28194e+06	4369765	16636030	18562980	46662160	13597930	20035090	20233435	33136470	12068352
Q3V1H3	Hephl1	7.53616e+06	950667	1.33846e+06	3246926	9.33426e+06	1.8767e+06	3970921	3.89549e+06	871374	6954424	2984108	5918985
A2A5R2	Arfgef2	5703928	5.26741e+06	17368130	8.01481e+07	33999980	287111616	791637	10018860	22670575	13881430	134874390	3776753
A6H5Y3	Mtr	5101890	1639250	12543990	7708297	10489900	4.98116e+06	8585084	9.28653e+06	4632204	4164520	3418092	5215376
B2RPV6	Mmrn1	9471847	2.17346e+07	6.66873e+06	8.79766e+06	21510800	7.27111e+06	9.43267e+06	10887692	7.7383e+06	6405921	2869865	8975444
B2RY04	Dock5	20683130	29363430	21088380	30471440	25101660	4.87159e+06	28312330	9485488	18671740	5.84728e+06	1.39347e+06	4.31563e+06
D3Z7P3	Gls	9238374	1.5718e+06	16672785	1.69037e+07	4092637	7056089	48249940	4284763	27313996	12478630	2.12807e+06	120606896
E9Q238	Kank1	26463560	10259010	8.10707e+06	6079929	13916900	2079181	8.3813e+06	5.5551e+06	2307343	14517780	5.80427e+06	13127800
G5E869	Znf142	24530105	6270889	8023698	9674924	2570962	6671159	2.43367e+06	9.49753e+06	1.1954e+06	5006059	867415	548171
O09165	Casq1	30298020	26708870	8629047	9654686	113868812	138076454	7214209	32085925	10501829	6135642	12456375	15749010
O35382	Exoc4	10876450	8.00448e+06	8.95903e+06	4972075	1.63647e+07	19083320	4.66238e+06	1.08493e+07	9.87125e+06	6175687	3432681	4244910
O35488	Slc27a2	3465263	3516262	12813872	27332640	15645075	2416827	29930585	10494315	5.60088e+06	7795092	5.5175e+06	12026170
O35855	Bcat2	59822496	32778440	54204952	8569793	62455553	14569122	64111288	99307368	17321475	49485752	20713030	18214170
O55098	Stk10	1.55847e+07	2503917	22630890	3.09888e+06	32023450	19583420	28607210	15556910	7.97456e+06	3.6713e+06	2.17614e+06	436223
O88428	Papss2	8376324	7424316	12380505	7.33491e+06	40093792	10837660	24390255	4086086	9674731	4393338	4.41913e+06	4598239
O88508	Dnmt3a	27248730	6755400	3.71442e+07	7874207	7237887	45285658	8.58043e+06	4.52956e+07	8163233	51309628	2704205	2964114
O88532	Zfr	9.94022e+06	1.14841e+07	15779900	10430630	17099660	14659118	13873405	1008804	4263639	9210297	3457863	2.51033e+06
O88587	Comt	6.28708e+06	3469551	15193480	5481133	3347185	2.37839e+07	20917881	17322370	4.5271e+06	1.49684e+07	21512245	10379944
O89001	Cpd	4.12082e+06	3131203	2.35436e+06	1.52751e+07	19795920	24447730	22166160	655842	84718678	7141445	1906316	936676
P00329	Adh1	3.3677e+07	27943185	5.31565e+07	35805480	23526845	20999595	25121720	30369000	57884650	50326368	22731720	32073040
P01942	Hba	1957709952	1362161376	1472919040	4.36427e+08	254208270	592058600	464638589	60002948	51079430	8.82073e+08	6432791330	1243725952
P08071	Ltf	4639264	3623879	1.04789e+07	8988129	10494150	8109800	5328309	2310919	12622635	8.04624e+06	1.20772e+07	1.21209e+07
P12787	Cox5a	1.88072e+07	114233536	382569368	470761541	342461624	207050296	219638137	1.22679e+08	209779392	32720890	197686304	397000741
P14602	Hspb1	13649011	13275025	16639700	21953120	26433680	12239122	37992788	36601648	14952583	6625727	5876412	34337980
P21550	Eno3	121931696	90400405	10810160	10535153	119430000	53408680	11748986	20243230	5804421	6768034	13609348	8806208
P23492	Pnp	8731677	21847051	27099819	21607040	29913328	25322347	33164371	23168630	23882153	19686305	21902271	4.86873e+07
P29699	Ahsg	15163136	10474028	8.2391e+06	10959070	4701877	13039320	2.28567e+07	8295239	1.5155e+07	13429362	13352160	4095016
P29788	Vtn	17384215	10110617	8378543	8.42964e+06	3410526	10862025	6634361	24190590	11706160	10321910	17556915	17564770
P39053	Dnm1	17793285	36363405	8427800	13656667	10405530	8258172	9.41081e+06	4064161	5.84471e+06	1.74354e+06	17607140	11224100
P51885	Lum	38350273	16674942	77879912	58478426	110798304	111071296	120738248	107074795	90652492	92189157	4.09678e+07	20674740
P53995	Anapc1	1.52616e+07	7.9912e+06	5967411	14234370	3157317	11386905	1289817	95207555	2121804	4677856	16250470	4237482
P54775	Psmc4	4083687	12755300	8.75259e+06	3343116	6316865	6508530	7833098	6.53006e+06	8.79236e+06	5.55246e+06	6352447	9088516
P70336	Rock2	8200183	6.04714e+06	15683140	14360685	7.98361e+06	1029982	11558292	8.75488e+06	12229436	4.15572e+06	5.56916e+06	1458247
P97310	Mcm2	3484930	6729867	30520133	3789399	2286269	2.93357e+06	16696140	13208050	1131643	7.39473e+06	12649640	2177995
P97371	Psme1	23598560	18331675	22705250	23766350	21096795	17631950	21133664	26910052	17380200	20976440	40300592	20200770
Q01320	Top2a	7712879	5551233	4437951	17066960	11653240	6892946	18701670	4379973	6278732	3840182	7359105	2.9748e+06
Q08857	Cd36	26622410	20972505	63830214	69116408	91611352	102274662	100329400	106966896	70516912	103908939	90551352	99133400
Q0VGY8	Tanc1	19000475	4145616	17980630	3202999	2.74051e+06	5905759	9.9456e+06	8.50753e+06	10721730	10701010	2240908	9884854
Q3TDD9	Ppp1r21	7.58033e+06	12490820	1199877	5953535	3.98172e+06	7419808	6.72558e+06	6660256	13264066	4293738	4804763	2.26636e+07
Q5I012	Slc38a10	6467815	16210270	11223210	12435760	1.20413e+07	21017393	4868928	8930195	28433090	24359670	8.46588e+06	48003930
Q60865	Caprin1	12642040	8.68281e+06	4360365	5432142	4574122	756065	8351289	17065475	5.74757e+06	3634933	12769070	11977056
Q61037	Tsc2	4598748	5281422	4377111	1.07702e+07	259448304	4761620	6084365	9.6409e+07	4408877	3629381	4096461	6073694
Q61194	Pik3c2a	9.48572e+06	1439283	8910907	10027780	8341587	15285325	6806810	13843990	12338440	1.87923e+07	22980864	7507642
Q61830	Mrc1	8387463	3999245	16836360	14048100	4216097	3900076	3485926	10516080	9366574	2.91632e+06	14748140	6705511
Q64133	Maoa	5.01085e+07	2.90273e+07	11230020	6081479	14995455	2.68151e+06	2189540	10590490	3.95839e+06	8593563	5.22356e+06	2078842
Q64739	Col11a2	2.07666e+06	13068650	6.54514e+06	6668274	3958704	29789100	9.86566e+06	4059991	5347584	2919065	6.72085e+06	8.31131e+06
Q6A026	Pds5a	11564060	1708305	6194871	3670914	1.15254e+07	2674383	8.98574e+06	5942223	10059313	9935698	4207850	2.03524e+06
Q6DFV3	Arhgap21	10884630	11270645	7953055	6.86728e+06	13173660	14870270	16985690	12753195	13942455	2551595	3.54585e+06	3017362
Q7TT50	Cdc42bpb	12630155	23293720	10048960	6632188	10564040	1.79917e+07	31180020	21135280	13081610	3.32035e+06	19472750	8.53918e+06
Q80TV8	Clasp1	11217190	19382170	9.83861e+06	3054317	22033206	2.68674e+07	1.63266e+07	11312230	6019538	1.35911e+07	9354312	27233620
Q80Y98	Ddhd2	24332980	4424678	9527058	8232230	5716544	5052863	10402330	14248200	5601614	10004818	11304910	1.02547e+07
Q810B6	Ankfy1	7752208	9807009	10777930	23758015	8678196	15313020	25170850	6700117	2.02198e+07	13717741	17742326	44155750
Q8BG87	Tet3	13365840	14129510	1.03593e+07	8838016	14380760	1526953	9.80937e+06	3822951	98732995	1029069	78169633	5.391e+06
Q8BH86	Dglucy	4744155	5896608	4072349	19339160	12652922	8958080	6357921	1.26379e+07	10650210	5202063	7182463	4138709
Q8BKZ9	Pdhx	35037432	21841819	3.24625e+07	31367466	28766640	29421105	47795119	32067489	3.67672e+07	28609820	60959712	54487960
Q8BUE4	Aifm2	23963750	16472096	14498270	9496848	12868845	15624194	31353280	1.46312e+07	1.58625e+07	17760218	11435535	13555254
Q8C1A5	Thop1	5698396	1.39624e+07	5.72399e+06	2085314	11461615	11070341	45710283	16196200	2763270	4596758	5.19563e+06	4120161
Q8C7X2	Emc1	24997550	23252580	13025800	14162670	18924270	8.64665e+06	25923750	7868759	1.38547e+07	12475412	10336654	19072374
Q8CC35	Synpo	2169059	20673430	6207321	5300306	8.05702e+06	5735504	6008150	6400552	701328	8.14607e+06	1955630	4093722
Q8CG47	Smc4	4882109	8633466	29326940	10406005	1.36675e+08	2.02054e+07	6784421	15240795	48799040	31281536	7.58082e+06	8251179
Q8CJ40	Crocc	16374045	9.04008e+06	9395412	8019264	9376989	8060669	1.14515e+07	28820740	15213820	16956155	4328163	10176940
Q8JZU2	Slc25a1	2.46615e+07	11239748	26639320	35658356	3.39415e+07	59355048	44173320	34041964	55614914	48289528	65438529	8.1776e+07
Q8K083	Znf536	7.75407e+06	5.61228e+06	2.16645e+06	1481358	1.55241e+07	13055650	9.23381e+06	1882178	25528455	7523591	7159429	5578728
Q8K1Z0	Coq9	12977670	59584160	28016390	65899741	47935940	62900890	98347611	9.90538e+07	55775512	57417020	41382130	8.04359e+07
Q8K310	Matr3	9869349	12600190	10553570	9594995	12029130	11137250	19904550	9943573	11251380	6543711	3510179	5.5497e+06
Q8K4Z5	Sf3a1	5914056	7321404	16511489	5.6538e+06	1.12592e+07	5.97625e+06	15000450	11532590	9436408	5997184	6636121	6015058
Q8R081	Hnrnpl	14556568	7165265	17119050	4791745	7924954	1829483	2749375	10280813	7.57795e+06	5214330	18185030	5.92607e+06
Q8R0N6	Adhfe1	7941398	17524242	24274040	24171440	11878010	14588260	20344400	34920792	16834395	11826140	37257354	32271740
Q8R3S6	Exoc1	22967235	4050098	17341630	21360480	12000310	4954455	22643205	12370980	9806050	8.32528e+06	2260777	702293184
Q91W50	Csde1	11298240	9261948	9305148	4254625	7173071	26362680	5436544	2647145	9254052	18419120	6456550	10410750
Q920B9	Supt16h	4350794	7665903	1467833	4.47941e+06	1344477	873408	15684370	4696507	6415816	4409422	3663451	5370374
Q924A2	Cic	20441245	10316000	5.17065e+06	5413650	6052977	6.22399e+07	19616740	14740040	38553780	9568905	2.30875e+06	3.37879e+06
Q9CRB9	Chchd3	23901095	22450545	18314540	2.00533e+07	44274244	48099969	14705500	18888542	1.87035e+07	34421200	16706044	19920465
Q9CW03	Smc3	13788396	5972968	12186040	8.73387e+06	17875780	4.10221e+06	13093210	6.68444e+06	3.71111e+06	1839585	5789564	26994200
Q9CY58	Serbp1	5.86435e+06	6693839	1.64264e+07	1.18085e+07	8.06194e+06	8607797	15107530	15688320	27706275	15010622	19347436	1.00429e+07
Q9D0R2	Tars1	8098677	3.46904e+07	2385971	1.81607e+06	7253873	7.37629e+06	12898160	3026733	4.77982e+06	8.93333e+06	3702528	3646445
Q9D379	Ephx1	12883280	16381700	21627013	4936562	10322811	16723610	7968314	11286155	7146034	12945410	13250717	6614983
Q9D6Y9	Gbe1	29282630	4.57004e+06	20729275	16583705	22874380	10439910	24022000	17270232	17803310	21157670	21018210	14359590
Q9DBJ1	Pgam1	11201590	20444210	32497644	5.31317e+07	5.1965e+07	3.47378e+07	54657466	53039726	40082472	49716167	112024194	7.81631e+07
Q9DCX2	Atp5pd	2.29905e+07	24700310	10919435	2.75822e+07	27733254	33300180	15137843	17104415	26488005	16205760	31596980	26549430
Q9EPE9	Atp13a1	13664845	5254276	4726596	13694708	14390860	1747079	21821336	11363470	1.41849e+07	6531731	37106635	5.85931e+06
Q9EPX2	Papln	11947390	23520095	14685140	1423468	39945240	56422232	9.37619e+06	3741691	3465160	2.37334e+06	6.46551e+07	13274640
Q9ES97	Rtn3	9971188	13865019	6519645	4.86492e+06	2944875	5111701	6.37027e+06	15234057	7.57363e+06	7.34679e+06	21736840	42332726
Q9QVP9	Ptk2b	4.57345e+06	1.01658e+07	4064762	6.50988e+06	6989774	13000525	3276207	11472488	6399551	9492329	9.76165e+06	13112075
Q9QZE5	Copg1	5167587	2493824	7016804	1834075	3.68649e+06	6.61564e+06	8966504	8.14018e+06	1954363	2411686	5788704	5.38789e+06
Q9R1P4	Psma1	8635583	12270900	11841820	9451449	10480540	8.22539e+06	1.01797e+07	10266280	8.70874e+06	8461709	9328025	11671330
Q9WUM5	Suclg1	121828200	9.09019e+07	117419696	9.62341e+07	9.88589e+07	113759020	1.77225e+08	146971304	157053200	136359856	67528868	149421504
O35963	Rab33b	14027810	12816340	93667526	4854431	7.02283e+06	7496428	5674772	11842010	36388780	9694515	11508170	10937946
A2APV2	Fmnl2	15861720	7475189	4030780	8391074	4.1444e+07	10646620	5398214	1.38103e+07	1.1121e+07	7310428	5092012	7.46697e+06
B0V2N1	Ptprs	17504680	730506	3.59862e+06	9.9499e+06	8685069	14505370	27950370	18456494	9277616	5.36514e+06	3.37595e+06	3495594
B1AZI6	Thoc2	13306361	12327480	3077638	1394171	1.15663e+07	2855667	4326231	6242431	69923992	6162415	999892	23481040
B2RX88	Cspp1	11456630	6730992	7293775	8073855	13251340	15345805	2.83355e+06	3.63717e+06	3171787	2.01784e+06	1.76337e+06	6921779
B9EJA2	Cttnbp2	25065350	9.5749e+06	8.59852e+06	4.77806e+06	7180806	6192498	4481994	32041500	4772630	20076580	16947220	11835037
D3YYU8	Obsl1	124235296	34893752	3339102	3968650	2851604	2517675	5302023	1204841	12751430	5.14042e+06	1.17745e+07	13855350
D3YZU1	Shank1	2.58648e+06	8148265	6215497	4086935	4956258	3008006	4094721	5024526	26170920	4228000	5.10805e+06	2564753
E9PV87	Talpid3	1.3091e+07	4.56323e+06	8.37692e+06	1.9644e+06	10474140	37137994	6823147	7462477	11287410	8691858	8453640	10243555
E9PYK3	Parp4	5.06167e+06	18508970	7982571	4.51476e+06	5.85896e+06	53114881	12706467	723460	54405352	14941835	11723045	1551995
O35887	Calu	2631705	14862625	8907754	6.39645e+06	6146386	4284259	5.04652e+06	4464734	9945218	8742300	9687389	12448090
O35927	Ctnnd2	22592810	14836190	2.22939e+06	1.17798e+08	55800434	8892617	522162	22962060	28955571	477529	342669	2784247
O54931	Pakap	17140660	4.19942e+06	2.23306e+06	4118115	5595628	7361946	8.65639e+06	9310228	26907678	6.6462e+06	9945993	12467960
O54988	Slk	1409137	9323286	4825381	7693796	1.52998e+07	1.50335e+07	11200370	2964678	3372761	3624864	4278493	9478775
O88343	Slc4a4	4.47092e+07	5600933	14203674	19895610	1923322	7884494	16167070	13325095	10147930	7710149	6.76158e+06	8.12157e+06
P16330	Cnp	3.70895e+06	1.15472e+07	4.11195e+06	2.95658e+06	6602953	6218264	3.54175e+06	4714287	2019811	396949	6.09886e+06	8.98273e+06
P17426	Ap2a1	12002255	2530107	7757269	5.29761e+06	1.07731e+07	6.6994e+06	5.22796e+06	5.4004e+06	10270750	11265616	7720400	38664008
P19783	Cox4i1	23627180	20170340	1.448e+08	62656800	249655134	184873096	239537504	393015613	47605312	263070392	144641930	3.23786e+08
P27612	Plaa	4618193	3985492	1.62067e+06	4687551	2357805	2686915	5.17937e+06	1671194	2852048	5900693	1.37211e+07	6711449
P30275	Ckmt1	5.23195e+06	5324005	2757572	1410480	4.08101e+06	10508460	4.79605e+06	1316214	3010390	1.38306e+07	1.16793e+07	9.05602e+06
P30999	Ctnnd1	9.14348e+06	3.67818e+06	6.75971e+06	3.76488e+06	3.7445e+06	7.96519e+06	7761319	10391830	8870737	24863820	8314681	8.01828e+06
P48193	Epb41	17882560	19723275	8.37236e+06	5761855	2522711	5902166	8008915	4919213	5908835	6809212	4525341	4596716
P49312	Hnrnpa1	8.31973e+06	8.86705e+06	9635859	6607022	1.33056e+07	9.29818e+06	6574929	9.24148e+06	10707375	7.89698e+06	21738065	24245620
P55264	Adk	13620548	51327500	15666486	14154000	11284780	11746670	17579660	18413984	10083680	13158120	19677570	16036825
P58771	Tpm1	86592400	146538400	36158152	30457700	102006000	121037504	67534360	12898530	19814580	18839987	22342730	26334110
P80313	Cct7	4112582	5508976	5587904	5963579	6.60868e+06	9550335	9146083	7760328	3480567	6815710	6247022	8.50355e+06
P82198	Tgfbi	14085950	5597305	9241216	12000200	1361104	5356800	2862601	6.75731e+06	12092060	1.06383e+07	31325151	2.08722e+07
P97290	Serping1	4554583	11216085	5.48342e+06	8182914	10770765	7026601	8402478	2.00742e+07	6.04848e+06	6664935	6645564	15454380
P97386	Lig3	14995305	6765782	18172570	4903767	26368180	9922255	22220710	20985090	13589720	1.12061e+07	26288790	845021088
P97798	Neo1	2367550	8136780	89237448	2993443	1.21558e+07	7698907	12363813	7596082	9.30444e+06	28574800	4144854	10788860
P99029	Prdx5	75482302	73804661	72541036	74421808	84232640	63616564	101832704	92433952	69710000	62256540	95892240	132996894
Q01149	Col1a2	5934502	14643630	15820635	15840130	11198160	14551065	17887620	13338235	15296660	13626260	35567872	41403456
Q14C51	Ptcd3	13062735	48764260	16879390	19733560	8.30388e+06	12058590	8927266	2.57651e+07	15942365	13362890	13188180	18190410
Q3UNH4	Gprin1	5.96642e+06	2463944	3085404	6255179	8.99018e+06	5.25926e+06	6368595	5401695	6968572	12176395	1923656	13034252
Q3UNX5	Acsm3	1.84718e+07	32491140	3089459	4.75438e+06	6.21991e+06	3871166	6781682	7882808	3118784	3150102	8087218	6.42447e+06
Q3V0B4	Cfap65	2263647	2.82155e+06	6953451	4193816	5357439	3694469	3203940	10887475	5819547	4687200	8.8533e+06	2570125
Q5XJY5	Arcn1	6102768	11889610	4245635	13742165	3125366	7585001	7481201	10802950	20990804	5.43084e+06	11301801	8.6648e+06
Q60759	Gcdh	5113624	24980590	10652793	7.4059e+06	8168132	8.17294e+06	13867827	6123541	1.173e+07	11229770	1.17491e+07	7557010
Q60854	Serpinb6	5951081	4197702	11334060	14233095	11597890	10744550	7520221	2.10253e+07	8.42458e+06	6.66082e+06	9.41443e+06	8295705
Q61129	Cfi	9289261	18986270	13963370	5298520	16549860	4.99602e+06	3650081	30888596	1242074	45277312	6.19138e+06	5440962
Q61171	Prdx2	54616524	8.47448e+07	92892888	105293600	94866998	88114412	92878384	103871104	109676800	122492030	164511872	133752352
Q61738	Itga7	3.22109e+06	5.50766e+07	4.54462e+06	16014239	28812450	8875472	18441680	17843050	5674635	12843720	7901039	3214234
Q62108	Dlg4	4207320	2.0201e+06	718100	3577133	4882024	4987235	16884280	14415660	3.69499e+06	13840812	7.78421e+06	1.10911e+06
Q64433	Hspe1	40627465	184220992	255307904	1.39935e+08	9.77699e+07	107735904	447376000	221374096	382642304	550344864	531446128	188833408
Q6GQT9	Nomo1	6961558	9258912	2887417	5.20524e+06	23766010	1.15879e+07	9861328	2978678	3848104	3651585	3203819	5340453
Q6NZC7	Sec23ip	9027627	3397428	15078460	8153530	12379270	6714779	1.83065e+07	1.38368e+07	15493670	9858241	4532791	1775487
Q6P3A8	Bckdhb	8920837	28814880	16019135	16429270	19241120	31570490	23185990	17917240	14773850	32705087	40429269	30265996
Q6PAR5	Gapvd1	21571205	20045860	7182398	8103284	11997223	32276149	13921190	27740822	11565180	11631700	2115606	10171610
Q6PFD9	Nup98	8.38898e+06	11438840	1178053	11344290	7653993	13935660	11344780	1.86016e+06	1744409	880736	5731559	33611128
Q6PIC6	Atp1a3	1.71719e+07	17021150	6357026	6.58293e+06	1846058	4998123	24569990	5.3929e+06	496678	1.20156e+07	2804979	1221935
Q6ZQ73	Cand2	4182125	7391698	5921759	6521297	7015576	559346	13091020	8.38008e+06	2510838	2358961	4.99661e+06	15031540
Q791V5	Mtch2	19822280	35381300	43678232	23710429	49479640	1.68505e+07	113651356	102083646	35783730	37241076	73336540	79678300
Q7M6Y3	Picalm	429322	10667790	3.86991e+06	5893681	72776048	44598242	9.51569e+06	1.01186e+07	7.97354e+06	13882400	5191030	5669612
Q7TMF3	Ndufa12	16503565	13710869	3.94209e+07	34148368	18688182	2.78449e+07	17962580	2.07457e+07	34088706	7461987	33440500	2.32022e+07
Q7TSJ2	Map6	8096250	22305950	7113994	7787938	14158310	1.0627e+07	11213470	8.37686e+06	1967796	20390730	3.71576e+06	1481555
Q80XI3	Eif4g3	22750220	1755332	5118351	1744756	6699737	10471987	6247462	4932807	20223280	13692990	6.74435e+06	2565164
Q811P8	Arhgap32	6.06353e+06	7258503	10566190	5420975	14573820	3966069	4280291	13589660	3245548	4269074	3267118	3.23191e+06
Q8BG67	Efr3a	7358534	8244116	4.61634e+06	2890794	8.25869e+06	8.01269e+06	5529283	1.32785e+07	3799964	4410825	7695805	6.23705e+06
Q8BIL5	Hook1	10163330	9637027	5.02549e+06	10804770	23697820	10750300	2039188	1.39903e+07	19010910	5.54014e+06	8318054	105668440
Q8BL99	Dop1a	14335530	49142359	3211437	21230210	10529410	25677440	10640460	30970630	3814244	30393881	20590570	67651040
Q8BU40	Nlrp4a	9.3729e+06	5447988	4023388	5091749	4684818	9.7993e+06	7.519e+06	4821198	5.11485e+06	4.14636e+06	5332911	11126285
Q8BVE3	Atp6v1h	11200430	7920447	7.33929e+06	1.01032e+07	5045225	7875687	3.6623e+06	22419860	2647240	3.08982e+06	3335161	6599329
Q8BWM0	Ptges2	13957465	6632076	23435505	23385280	39845608	19105510	12222090	33610680	25440590	23127856	42447960	25045312
Q8C547	Heatr5b	3010082	11291570	18449745	7.28623e+06	8.66617e+06	14379010	4333820	6709582	8.28469e+06	2078902	5.72604e+06	3261507
Q8K1R3	Pnpt1	8.01743e+06	1982332	2498754	6912437	14266921	10058330	5994040	2.04703e+06	8.30732e+06	3679075	8767225	7.34604e+06
Q8K441	Abca6	2.50959e+06	9.68619e+06	15806900	14100610	10670530	21774980	17469470	1.1841e+07	9081102	22808415	5483249	14480040
Q8R016	Blmh	12874133	12909410	12989650	8724975	3222584	3104593	1.02359e+07	7968571	1.081e+07	2975610	5633153	7633449
Q8R1F1	Niban2	1.3888e+07	5732282	1563432	31629080	7.96747e+06	11554988	20838340	5466497	11003348	9.97448e+06	8164084	4859860
Q8VDD9	Phip	33066560	12952370	11963390	3.94522e+07	6886080	11612060	21273905	11736400	13626640	11180580	12033815	1.03472e+07
Q91V76	#N/A	60997129	45580368	1.1355e+07	7459407	1.43748e+07	25123584	8.74731e+06	48644368	18179440	17102930	26274680	4.73029e+07
Q91WU0	Ces1f	4675796	11086541	476252	1.91571e+07	11331040	9080024	16278140	12402000	11154500	11692650	6.51884e+06	4398103
Q91YM2	Arhgap35	18257355	4.55491e+06	11170165	2299850	1206932	14184170	23774230	25536925	2988768	5999384	1583256	2.33292e+06
Q99J39	Mlycd	6455051	10509920	8.97052e+06	12404975	15600100	14992495	25321230	27578085	15143910	24316720	15345970	19421150
Q99KK7	Dpp3	7464268	11607520	12827421	15121205	8156363	6.44135e+06	8.36096e+06	5579127	6.90855e+06	5417727	10455100	5986255
Q99KY4	Gak	4412664	7.54985e+06	13826704	3532156	8.03086e+06	14727390	10576175	2205741	7775135	11069010	8403186	15480000
Q99LB2	Dhrs4	17487035	27912260	55339823	43311440	38009200	64553560	114853904	9.23405e+07	65999200	67993716	80612952	63771392
Q99LP6	Grpel1	13955100	14316360	2.11587e+07	27805293	12927170	10742590	15063820	17914770	13185600	17600355	38235455	39318688
Q9CQQ7	Atp5pb	5754459	9575906	1988017	5802303	9320472	16390435	4760377	36545640	40713440	7.24313e+06	9253349	20214725
Q9CYH2	Prxl2a	13800110	15064170	22371381	34364088	40053140	31524570	33638030	26935085	27375560	21682260	36921800	28637365
Q9CZU3	Mtrex	48970969	39137235	17161640	41370432	65088588	28881530	7912166	8452515	7639778	19181840	155320676	1700527
Q9D4H8	Cul2	105069093	7386460	331428	168349951	3608360	1.19362e+07	12421977	14650860	1.53451e+07	2884320	2.23861e+06	4427138
Q9D5V5	Cul5	10178430	38873400	9126061	16055205	19820418	38202609	16866780	25006360	8632024	7010591	6.79328e+06	8859463
Q9D964	Gatm	1.04574e+07	6907554	2.29503e+06	2.62184e+06	5.56211e+06	12730874	21360760	22862720	4538577	16414715	21186010	24334450
Q9DBG1	Cyp27a1	5887491	27721179	9.24715e+06	8.93188e+06	24061830	9233282	8423913	16926260	5140677	6343452	6577993	9333950
Q9ERK4	Cse1l	8.43917e+06	6184228	14786455	16292500	19866690	11973740	1.19662e+07	8.03509e+06	16570005	6154629	2128787	5.97255e+06
Q9JK37	Myoz1	15060770	8964582	13846012	5192263	13747390	7526326	3777932	9446237	3.75643e+06	2991702	4455414	4309291
Q9JK42	Pdk2	45603808	36522956	31699650	2.88965e+07	3.43156e+07	16474530	54772246	52601266	44510314	49861888	34080734	46899870
Q9JLI8	Sart3	3.09637e+06	49282200	144770592	191174176	8100325	840993	18686565	3046599	5358541	3277728	4047443	4726916
Q9QXD1	Acox2	2159873	1.21339e+07	7598873	8.64934e+06	11556840	7313643	13016760	3.14639e+06	10001226	14430110	1431852	1794167
Q9QZ82	Cyp11a1	11291520	7738175	4069961	1.02231e+06	5.76636e+06	20398900	3507384	22139040	7894304	5174417	2.34579e+06	4.01414e+06
Q9R0L6	Pcm1	8.53034e+06	5139579	17278040	10868137	23427690	1309385	2386578	40274344	2.93558e+07	1.74943e+07	7.29715e+06	5483693
Q6P9K9	Nrxn3	115026975	7124657	2.00301e+06	5.88502e+07	4544148	21467989	15392400	21198970	3941509	15113150	5.99942e+06	1124052
A2A863	Itgb4	1.60891e+07	10928470	3755377	1.2148e+07	5378362	14822735	6267272	1788585	3.95254e+06	14229580	40083564	30252420
A3KGV1	Odf2	1896442	5.67831e+06	2928675	1120752	15672030	718432	1.56343e+06	5091520	4.0059e+06	4.93817e+06	8.36227e+06	25784980
G3X9K3	Arfgef1	43255352	8524342	5292146	5194784	7933955	2642487	11994813	5.70146e+06	17091950	10735923	6.42029e+07	7786773
O55125	Nipsnap1	1272951	5201732	4.77152e+06	1855052	12136520	27669526	7.44099e+06	19698200	11115760	13197415	802262	133447504
O70373	Xirp1	1.92741e+07	22173350	8671004	2.31003e+07	40407248	10592012	2.21026e+07	2.10648e+07	12180190	12274850	1.02394e+07	5198430
O88207	Col5a1	39014320	3691101	18091230	30370627	20483930	37258890	14773440	10877890	3252127	21589860	5756655	17495845
P06683	C9	2984309	4067399	2.52557e+06	6386143	5933843	1.54911e+06	5036437	9.8095e+06	5.02441e+06	6412148	3.92669e+06	827124
P09581	Csf1r	3110291	11228424	3.53075e+06	9904579	1531949	2085796	18566950	1524595	11244420	10553760	1.81475e+07	5735619
P09671	Sod2	78768864	110186119	78542908	78036512	118924896	9.84191e+07	139533334	144354246	148802896	151916048	154364736	150060800
P13542	Myh8	14828743	2815018	5906194	29132345	16453940	7740841	6748116	3489733	3053683	31570445	3504648	13319531
P17742	Ppia	59338900	59434720	106052106	119220105	116383880	25947110	209961200	72177448	161481630	154503990	39789792	54669425
P20108	Prdx3	251070208	182466896	252397200	273545088	246071808	209198592	345805696	398133888	309330816	299576016	352635392	313850496
P22315	Fech	13744770	1310598	8049211	6951838	1477263	5419135	3014591	1.12274e+07	19576410	12291710	4498462	6953664
P28474	Adh5	30322030	12451595	8955313	5370313	18774850	29571930	17369330	38504196	46409992	7780619	26247510	15077805
P28660	Nckap1	6.10394e+06	6700837	31931100	1.54571e+07	4.84846e+06	5999689	12743815	11716270	26343855	8379013	11558920	7107609
P46735	Myo1b	16710795	28259060	10361290	6556051	20719335	4.90709e+06	7139959	4550769	7875969	7457944	1769900	2921622
P47963	Rpl13	6624393	1.45771e+07	7596716	17030540	1.55748e+07	8356900	10893585	1.33897e+07	13615330	6869336	8044622	12716160
P51125	Cast	5548161	4.50286e+06	16886195	9.24965e+06	11372905	5417528	6.98572e+06	5007778	5.3536e+06	4262802	3855694	6599606
P51432	Plcb3	2002230	1566798	19726845	11829430	14223120	26055310	6426514	5.83103e+06	1408143	2620833	1314380	8.51699e+06
P54099	Polg	1.77508e+06	2.19871e+06	4.20851e+06	3.80755e+06	2274355	1864910	1.26076e+06	5960255	4379801	1351877	246843	3135549
P58774	Tpm2	114688104	88754152	32038716	21408740	149461280	115977696	22880060	23697100	1.93889e+07	33605286	25805864	40724746
P70207	Plxna2	48002912	3142345	26872980	22068820	18824455	31741084	9676422	7034459	24688450	42594940	33049110	1030550
P70296	Pebp1	13224510	15507790	73207214	58831632	26306540	38099960	100511764	201714208	94761218	39367920	102207083	64420726
P70335	Rock1	19255660	48337180	32811660	15052060	4.86581e+06	10726230	16871570	46936220	13522115	10867670	4.78054e+06	3.69315e+06
P70399	Tp53bp1	2818088	2859787	2601046	8.77421e+06	21405635	27515535	21148595	32228235	25086375	41628728	595098	2655372
P84091	Ap2m1	7748344	4471307	2306400	3.03416e+07	2.48045e+07	11741080	3378606	1.69941e+07	3999350	1.64596e+06	4.51934e+06	3.61407e+06
P97447	Fhl1	34411488	31705585	21256930	25764790	13790310	50395064	47093408	21769360	41576652	31872040	4.93482e+07	19783150
Q148V7	Relch	9.57266e+06	13423555	10708965	4991047	4.43496e+07	3045046	8517102	5130187	16370054	38326730	12747610	10527880
Q19LI2	A1bg	990028	5683859	3.77894e+06	5.93408e+06	12125020	7.46346e+06	5167410	18966000	3.90972e+06	6830756	2.08285e+06	13730249
Q3B7Z2	Osbp	26847950	11573221	32077611	1.03988e+07	8589299	7715338	7668463	2.63459e+07	1994046	4.76806e+06	6565848	19944255
Q3THK7	Gmps	3.19116e+06	2039257	2789041	9843280	11380590	4.01298e+06	5880502	9880711	3800140	3801324	6602498	6463452
Q3TL44	Nlrx1	4448162	3588496	3191047	5126996	2899548	2.11839e+06	10973420	9.16798e+07	2.08674e+06	15729455	7399275	2.6009e+06
Q3UJB0	Sf3b2	16571144	6152334	1.6264e+07	27561705	8897565	8.3902e+06	2.42023e+07	33243119	19913380	11572740	1560624	7444103
Q3UJU9	Rmdn3	22413360	10976410	22270605	24742110	8.16026e+06	17670290	21145125	36125272	2.01564e+07	18843425	25376445	23539560
Q3V384	Afg1l	7.32834e+06	12907730	13661365	21167830	10462946	28312880	8374573	1.25274e+07	7671870	15065150	13811460	10308060
Q5PRF0	Heatr5a	21436120	20838590	20986140	36718808	1.61705e+07	13786580	45859432	7541863	23168910	24607241	13781970	11983103
Q5U458	Dnajc11	12780950	28082250	18173930	7.09534e+06	6832263	5.90287e+06	6205232	7290731	6.17539e+06	5977132	5642632	7466314
Q60520	Sin3a	6558467	6.45652e+06	22653800	8.90392e+06	9469957	28714730	2.90377e+07	12977990	44109792	8299764	9923987	1.01171e+06
Q62465	Vat1	7349337	37990984	6520327	17091650	16407820	13609170	16837380	21670010	12822440	22337310	29501330	29731570
Q68FL6	Mars1	2245959	2540702	4626864	1358782	2753892	1.29923e+06	13282405	5873075	9.93751e+06	8971854	2647410	3.24279e+06
Q6DFZ1	Gbf1	2319988	598730	6012559	21830425	7.63988e+06	5.42054e+06	4793193	1.16358e+06	5805577	15572800	3874192	14579330
Q6WVG3	Kctd12	12220195	13482330	17892310	17564885	15288840	11190070	8.43297e+06	9037140	5.27078e+06	11765210	18351110	19148825
Q6ZPE2	Sbf1	5430864	7693664	9200412	1.07858e+06	12161080	1.35996e+07	3279157	8.97956e+06	11823180	2757477	27427831	3760138
Q71RI9	Kyat3	12610430	9754929	10510470	9447312	2.36984e+07	9.72844e+06	19086500	13303500	13289055	1.02929e+07	15940330	14723300
Q76MZ3	Ppp2r1a	24548250	20320950	18031979	18313687	26743240	21333315	21091090	25200170	21992043	20003190	25771205	21879850
Q7TNB8	Sbno2	1.6521e+07	11386466	2427199	5632127	23209970	3307724	30651000	5153208	1676278	6.10566e+06	3317458	2378198
Q80W49	Crybg3	7510491	7060244	3.18359e+06	4483332	4.69395e+06	18716580	7246528	7.11816e+06	10353480	1.02407e+07	3.93126e+07	20533153
Q80YA9	Cnksr2	15479690	18184720	4356332	5279876	11148070	11592938	2.76345e+06	1940306	10812920	1.17417e+07	10066510	940390
Q80Z38	Shank2	11646110	8855553	6.73949e+06	7.75518e+06	4165102	14285200	1.04193e+07	18775520	1970242	7647260	823139	3698699
Q8BFZ9	Erlin2	24353620	1.21441e+07	32024630	16939872	19471320	26518150	12272385	19044950	9.51406e+06	13615505	13261260	15697170
Q8BIJ7	Rufy1	1937015	6278147	25205950	5301427	4.5188e+06	8245179	7.46741e+06	5989746	8991059	8.69672e+06	490809	1.47455e+07
Q8BKX1	Baiap2	1.8111e+07	3303531	8648890	5728570	3.90325e+06	9671946	13608570	1.61238e+07	6374994	4.1888e+06	22489290	6036145
Q8BMF3	Me3	1.00896e+07	7.00726e+06	2527256	4.87832e+06	6.88145e+06	2620608	6.62665e+06	3912028	6290490	6712777	6.26404e+06	3977817
Q8BSS9	Ppfia2	15233378	6063931	1.15935e+07	25005230	27062180	14589400	31676665	12226110	5.2069e+06	9714141	22722220	21343210
Q8BSY0	Asph	5869812	4950688	3.51736e+06	5.08664e+06	6.68039e+06	7.43597e+06	2598822	4.68197e+06	6453603	2.56205e+06	4358872	4212709
Q8BUV3	Gphn	8347892	4037561	13713420	7.76087e+06	3336901	3216593	11779520	4062368	5160543	3670495	3965079	18123010
Q8BX02	Kank2	4372305	7146865	4.03627e+06	1.27679e+07	3.9975e+06	9660496	7788250	4035230	12893590	5.49239e+06	2975814	9181620
Q8BYR5	Cadps2	23874190	7024432	4.4167e+06	8.02454e+06	6678937	11215633	19935170	11262881	1905733	3.5215e+06	2.1408e+06	16120630
Q8CAY6	Acat2	4312249	19653250	17421490	21973060	8783697	17851720	28800935	28168890	27533740	26198430	1.56865e+07	2.63454e+07
Q8CDG3	Vcpip1	19814240	5.54436e+06	24642156	7430125	11259510	4040275	7091905	9881836	18728905	7.94594e+06	10545390	4.03498e+06
Q8K3J1	Ndufs8	6708425	20329189	2.54219e+07	19428380	40175928	29477730	35697450	33640999	51632088	37128055	88515570	7.27575e+07
Q8K4G5	Ablim1	10203521	7044774	9.39488e+06	8404640	5021422	5870934	12530540	13699475	5439026	4276237	13446390	6276557
Q8R086	Suox	7312956	7334784	7010064	3994110	7482009	10919500	14345375	16821420	14132460	8470281	9994837	9.78723e+06
Q8R146	Apeh	8550115	1412553	1.23134e+07	1.51878e+07	9.12123e+06	1.35689e+07	9375232	34956966	12923820	29253516	10420425	12377900
Q8R420	Abca3	20891725	9.95558e+06	7.42816e+06	5234333	3328448	10655173	1.14438e+07	6.3087e+06	1387470	7250715	1334116	3.31005e+06
Q8R5H1	Usp15	10836695	2.03983e+07	5.46318e+06	14475380	5684431	16412000	7.06445e+06	8.92069e+06	6958452	3787817	7259190	4042914
Q8VCT3	Rnpep	8915182	4746077	4620555	3352443	7211009	6537829	1.83831e+07	8152892	5449962	8.98917e+06	7.86342e+06	5.47277e+06
Q8VHQ9	Acot11	1.714e+07	8987311	17964713	16180010	25605080	30050030	29041040	22815700	23780256	3.18836e+07	2.45391e+07	21641170
Q91V41	Rab14	2579426	9963072	13035100	8.65197e+06	17277750	30218050	13433980	20428540	13393850	5675707	13284560	1.3366e+07
Q91VA3	Capn8	7474370	8.81969e+06	2.2031e+07	2.598e+06	2.18493e+06	2.70561e+06	12906210	14526850	15981045	11685150	20173675	2.11415e+07
Q91Y97	Aldob	1999637	10532140	11034520	4.74214e+06	13666830	4184413	13906216	751149	8499409	1.89611e+07	5041837	1.32619e+07
Q91YI0	Asl	641425	527673	7667639	1762302	7.41578e+07	1780800	5464737	3.52343e+06	81445760	1345864	3442378	1305063
Q91ZV0	Mia2	3279031	4254282	6404450	24056409	1.75734e+07	73720307	4.06636e+07	5929333	7788692	20524091	38354267	9387008
Q91ZW3	Smarca5	8.98987e+06	11683810	9189045	7007338	1318908	5631118	17720660	2166629	1.98889e+06	818424	44437232	3385303
Q921M3	Sf3b3	2.12655e+06	4.71572e+06	8.62574e+06	15746070	15290305	5348045	32296290	13892860	17566585	9422126	10284564	6976668
Q99JB2	Stoml2	17107840	17772380	37458129	29128490	40861020	2.87163e+07	31371460	33647614	34729872	3.71625e+07	21139260	44918128
Q99K46	Usp11	1.76097e+06	2193935	8.47709e+06	5546145	15946132	8.69461e+06	6576135	4535467	5000971	1.39165e+07	1.02217e+06	2112473
Q99K48	Nono	5416837	8.31582e+06	4479252	5242281	3933495	3296474	2590505	4.19675e+06	12224134	3461576	8240095	11220850
Q99LX0	Park7	6172223	13865330	28881530	26072640	31985420	31730210	26192820	32365640	41217694	31903839	1.88366e+07	2.38701e+07
Q99P30	Nudt7	6614178	6559591	12402260	7240597	11148910	12872170	6.18779e+06	6057420	5517993	6356751	9.4433e+06	9.55621e+06
Q9CQF9	Pcyox1	1.76585e+07	6222258	11938955	12705445	8.17124e+06	8.10553e+06	12186470	9022911	10597940	8987085	8789463	22124190
Q9CXR1	Dhrs7	12347250	12465740	15763148	27880640	22441010	30845930	2.65486e+07	24578920	26530760	34014980	35840984	29468400
Q9D0I9	Rars1	20428990	21586340	7503760	8.68147e+06	5.13845e+06	4.15468e+06	1485878	2130506	8192151	13469160	5405925	3645169
Q9D172	Gatd3	121128594	12684145	73365542	76151596	75156760	104799765	211229868	178486758	196834246	178974074	278795392	251330896
Q9D7J9	Echdc3	24433495	2.97279e+07	17115820	27200905	39990760	41396871	52350890	34304395	3.67032e+07	3.20613e+07	45666848	3.49238e+07
Q9D9V3	Echdc1	2.43238e+07	26273340	47727480	20738060	38889690	27115900	48355460	7.9957e+07	62841882	53436710	48441624	48223415
Q9DB05	Napa	1.72674e+07	14598507	32297940	21610280	6610433	8241464	34250312	18260140	8273638	16672548	14761860	11069470
Q9DB20	Atp5po	8.271e+06	57210996	12283960	21036695	59164928	40812027	32979630	62505648	21925379	24533575	66578000	61015632
Q9DBF1	Aldh7a1	4650663	8.21963e+06	12194201	8746229	15263430	22300860	14019580	7935885	6259669	2359888	2075909	11234310
Q9DBN5	Lonp2	3888513	2.91528e+06	1305450	2500949	4071888	4347488	4313348	6.72138e+06	6589402	6720020	3910753	11333470
Q9DC50	Crot	5.52684e+06	587367	2600895	9481429	9417268	5673124	13271880	45081077	6435338	25755155	3027914	4328816
Q9EPU4	Cpsf1	1.17096e+07	6828769	20127700	3167977	1858357	6058340	8788800	10737795	8385925	1.54628e+07	2759465	1963690
Q9JHU2	Palmd	7459915	1.6753e+07	9.89762e+06	10094560	4900783	13985310	13284707	11011745	6560140	12253115	3.96669e+06	17313350
Q9JHW2	Nit2	10632475	8.6513e+06	23036670	27068290	27882630	19475210	34252810	36850750	16849710	20148436	29092050	17509110
Q9JKS4	Ldb3	10391063	10090060	10941680	1.16573e+07	67412320	31653066	1.18832e+07	1.05496e+07	4764469	8192375	6828576	2209364
Q9QYB5	Add3	6494127	10984420	16025570	7987413	1.32382e+07	7120384	14683050	3.48879e+06	15295290	9779552	12120041	3352399
Q9QZD9	Eif3i	11725530	698741	8928077	6268411	13558810	13333650	19285420	10127900	10902350	1.10325e+07	12133115	10990210
Q9R1P0	Psma4	57203950	23323100	22366170	34518180	25004660	15084660	13762620	9.85163e+06	29864500	35828060	22293710	23079070
Q9R1V6	Adam22	4521836	1.28765e+07	3819682	6215006	12634281	2.10468e+06	3768229	3259135	11020750	4286325	2.84311e+06	3.20847e+06
Q9Z0S1	Bpnt1	1.04391e+07	8.31401e+06	9.30605e+06	13799070	9.42454e+06	9921929	24787540	26258815	23971825	16999520	23513921	17219130
Q9Z1J3	Nfs1	1.47127e+07	12446500	12138175	7284866	10096510	8839477	5219734	18090140	11299610	13388590	8.81925e+06	14996400
D0QMC3	Mndal	9.3678e+06	8746861	3.28146e+06	10786740	12619688	5175975	10596130	1.48001e+07	9708990	7505601	7.41902e+06	1866062
A3KMP2	Ttc38	10339370	6.2279e+06	10176110	11117205	12863370	8120127	7398775	8101578	22312530	10604720	17488580	17078730
F8VPU2	Farp1	883213	9443099	6645503	14335255	28833480	36519432	3.93371e+07	15872180	21375370	33242740	6702898	11385740
G5E829	Atp2b1	6241982	3254802	13254600	1.58906e+07	4.56965e+07	16467650	2765860	1.33209e+07	4448495	6097539	3836862	2517798
O08601	Mttp	1.87554e+07	4.04227e+06	4585229	1.56429e+07	2.38079e+06	6708237	1.25232e+07	10710870	12894730	5.36573e+06	430934	1.27145e+07
O09164	Sod3	6166249	7065620	32619320	9.49199e+06	9931827	13379535	6653008	22291524	15305225	14577356	12191990	14463440
O35490	Bhmt	1.28276e+06	739121	2590334	6.89619e+06	19937065	19599671	3592000	3393290	5046715	1.01914e+07	4853374	2829777
O35643	Ap1b1	7268414	8958656	12454166	63242860	17316699	8639370	11866460	39751840	10087730	10527530	15535930	36684655
O35678	Mgll	35396000	13317770	36663620	39691180	30924769	22442620	68136080	54555488	58777910	64658270	119903400	9.97713e+07
O88967	Yme1l1	32113900	6282434	1.87924e+07	16149638	8133122	8.00467e+06	9522212	3246434	8474506	5.24814e+06	6.95956e+06	5167003
O89050	Mkln1	18603260	1.77805e+06	3293334	6988750	18187675	25765294	77476800	4.24912e+07	2.69014e+07	4350231	2451879	13684378
P00405	Mtco2	76131682	22108400	30313350	34803965	5.28872e+07	55923705	96289920	73737398	51904022	67983600	192793640	99480796
P05977	Myl1	142838496	9.88585e+07	1.25967e+07	11951460	245245241	62088596	32393999	15238690	25921540	29371325	21397640	32978554
P08551	Nefl	1.66221e+06	1552190	1.65127e+06	8601501	3759365	6.26991e+06	4943167	3203914	3185506	2779398	5324567	754255
P10605	Ctsb	8937722	4932820	8264778	9.45931e+06	19648670	1.61727e+07	74243158	57152078	56080048	8.90009e+06	31498530	35376567
P11404	Fabp3	60269271	136036192	148470134	167982000	208726911	167771152	373679752	251900992	265579977	2.6574e+08	440908568	475171037
P13634	Ca1	19359105	37219672	38342840	30730744	3.22823e+07	27486400	21387520	17522836	3.39361e+07	43189500	40486832	26919400
P14148	Rpl7	12369660	7.25405e+06	22491560	10992492	13479456	8.85336e+06	17133983	2.07175e+07	19002970	18888780	6117428	9.4858e+06
P16014	Chgb	2631941	15592790	3323676	18401045	27240700	7596017	11322810	7933076	10547180	5252015	13965410	24378170
P16406	Enpep	933688	8.07695e+06	2432619	3845114	5550699	3098138	3204047	4477002	2737624	2756172	19727170	3111168
P17225	Ptbp1	1030321	14123050	8.06939e+06	12554192	2153478	10123540	1918138	13349044	10070290	7600946	15877920	1.15339e+07
P18572	Bsg	45082631	31700770	25891125	4.23945e+07	4.39399e+07	59402648	9.08607e+07	65844760	71896444	41197700	77124880	88316408
P19001	Krt19	9725906	6648758	5211862	1435137	3778218	6167156	4189618	3304571	14444322	3173625	939148	1839679
P19246	Nefh	33688971	29439015	3861712	5227335	3.43738e+06	44130599	8297799	8825301	8965704	7848031	8310131	13859200
P28738	Kif5c	1.10218e+07	1.11171e+07	1.23052e+07	12968390	10215020	14782385	7899968	9939615	5.26142e+06	16870520	1.20565e+07	3.04399e+06
P29533	Vcam1	3340573	1743610	13315930	2466193	1.07871e+07	85275330	3008573	13998904	11254290	2868958	397167	15593050
P33267	Cyp2f2	3423972	2.92041e+07	4168427	6566813	2839329	3.46819e+06	3378814	9.29655e+06	4.16759e+06	6253501	6.97669e+06	7.47317e+06
P35917	Flt4	7078207	1514043	16852315	11490112	10572840	12783725	14786470	2775237	7827206	11972695	1537071	5091447
P47199	Cryz	3903186	13638950	3607800	7365090	5678361	5801107	4.52593e+06	6151847	4383775	6019510	6526829	7.75276e+06
P49429	Hpd	49432580	2.66115e+06	2.23956e+06	1090483	3319614	2680307	4671566	5566777	9.8364e+06	8966090	2.73315e+06	3.21458e+06
P50171	Hsd17b8	8796801	6779894	11369130	1.40273e+07	16338730	10727110	63917176	8.52669e+06	31584788	33701440	21730123	33592485
P51150	Rab7a	29391980	20326430	36579520	37590328	31110850	46624795	57004330	4.6895e+07	36948000	41733940	1.98839e+07	37213406
P54822	Adsl	1.11276e+07	6432899	9434391	15443010	9183368	10670750	10008048	14532090	8914134	8.34829e+06	11082040	12570345
P61922	Abat	7931189	3417142	7.40903e+06	2898263	2.26225e+06	4.61768e+06	3282433	4124659	30628900	3982184	10489158	1711619
P62082	Rps7	36073180	29790750	41503571	24628420	31090520	23015469	47714712	13009900	24547765	28815960	38527912	2.56895e+07
P62196	Psmc5	5.74285e+06	7532311	12444420	6080603	13573050	8893115	11632838	13636260	16612220	9.3853e+06	11390730	10051460
P62897	Cycs	25406220	21369790	85837306	78191547	1.83748e+08	90052318	177805836	186675064	9.25472e+07	154717475	174094896	116301444
P62908	Rps3	24631685	10925580	16381670	2.26577e+07	16473375	18769955	29505550	19505925	15738030	15690400	19086990	1.42043e+07
P68254	Ywhaq	8.31327e+06	6174660	23356275	24562125	24596005	44241540	36086720	20039620	16123670	23162030	17220790	52046480
P98063	Bmp1	5.63029e+06	2793895	5078971	6.75354e+06	9.6139e+06	2530675	5263219	4087209	1524930	4333447	2.02493e+07	19980490
P98064	Masp1	8327881	1.26226e+06	3606819	4.23796e+06	10737200	34833560	3.10206e+06	7634713	4.67226e+06	12268316	16011146	18551750
Q00PI9	Hnrnpul2	3.49855e+06	8178399	2200280	8.00654e+06	3.11374e+06	1.45544e+06	1.1325e+07	8.59594e+06	8630398	9750468	16638640	1.54201e+07
Q01405	Sec23a	13876200	12487260	7456647	2434107	3.22457e+06	2.1765e+06	16136959	4110083	8.60591e+06	4.67995e+06	5050900	9161936
Q02248	Ctnnb1	2084829	2903513	6.31626e+06	6.87389e+06	6818605	15577560	8199799	6.4921e+06	18348070	7451784	12100750	7.62845e+06
Q02566	Myh6	1998020	7.76118e+06	6188848	5951751	9.93281e+06	4837258	2.4398e+06	5559039	6295008	1.2373e+06	5356492	21119510
Q05D44	Eif5b	5950664	1.39785e+07	11248910	14196980	7698244	3912929	1707559	1290241	2.89651e+06	2555691	4138446	3432005
Q3U0V1	Khsrp	12174480	17472640	27574964	8.04495e+06	10744980	4715007	12802852	17267770	2.80178e+07	50548232	12155020	3.68819e+06
Q3UIU2	Ndufb6	18068065	6761944	20283860	11682635	21745510	25309500	56483050	57882894	18468830	25041460	13294260	24234390
Q3UJB9	Edc4	2311416	1497363	4839064	1603974	1.74194e+07	2.34843e+06	4079270	17097000	2324964	4183188	4248663	5006354
Q4LDG0	Slc27a5	2004785	1.45791e+07	2.16186e+06	962732	21984755	9638292	1.96885e+07	5054840	5.70961e+06	11063250	21649600	27813880
Q501J6	Ddx17	26814466	4773951	16843460	9.96283e+06	12586485	12550454	11484601	8151717	9050170	4404529	14904758	6203817
Q58A65	Spag9	17476540	17785818	16869140	14022985	8.85989e+06	13959140	12172430	11464860	27661960	1904797	3967007	503124
Q5DTL9	Slc4a10	19144380	12222590	18104095	10323480	33455505	3.02096e+07	4.75863e+06	4839119	3.92483e+06	28951455	8.87426e+06	3532494
Q5DU25	Iqsec2	15404130	4.09881e+06	16446045	4636794	2.54167e+06	38327620	4.80542e+06	57523686	42756728	3260422	5.1379e+06	6629364
Q5SWY7	Fam83g	19567440	10989087	6725237	30958301	4912738	5567676	8034541	28864184	3556726	7511709	6945596	20610482
Q60590	Orm1	8.98928e+06	2.2039e+07	6.92743e+06	5784977	5664703	8604600	1254302	2.74043e+06	830685	4124949	14274800	5014069
Q60875	Arhgef2	7.04887e+06	9.3415e+06	5201209	11783932	27690250	1138992	20753260	13335760	12050435	2961662	8102169	1.09383e+07
Q61140	Bcar1	8.35749e+06	6918874	4332429	6723222	4545752	16519430	40023984	15136509	8245804	7503537	3.17991e+06	8.25791e+06
Q61937	Npm1	1.03959e+07	10983220	3.62471e+07	16866885	39178554	4026625	4.56338e+06	6.90195e+06	8640496	21109090	9788735	6516152
Q63ZW7	Patj	11612800	14433370	23179245	7.29442e+06	7.02589e+06	9.58101e+06	3699865	9595122	9.31339e+06	8167419	13535850	5.72241e+06
Q66X22	Nlrp9b	10083460	5294494	26630110	2.76047e+06	10077540	3.04978e+06	8.76708e+06	7045835	2333277	12564560	8271890	5504238
Q69ZZ9	Macf1	5.76938e+06	5498315	7708559	2771918	25982686	6841003	4402903	17845340	36406940	27235594	3522297	34549011
Q6P5D3	Dhx57	8.09614e+06	12685950	7.54131e+06	7975657	6360404	8.42782e+06	8.68744e+06	3319213	6357406	9.11804e+06	4106342	7506279
Q6P9R4	Arhgef18	17675110	9.86068e+06	5199170	19950290	17725180	12335295	11736590	46100500	11784700	13235808	29129596	8.10206e+06
Q6PCN3	Ttbk1	9670367	9.61046e+06	14412090	17706335	14472123	1.10626e+07	20139915	31829930	20846995	11108068	2.58833e+07	6265904
Q6ZPZ3	Zc3h4	21472970	27769600	3683198	15365345	2560740	5005263	7.96635e+06	36553893	7.16958e+06	6597389	8632073	2457998
Q78IK4	Apool	13163550	21193705	14632427	1.78774e+07	22796995	9.7585e+06	38060040	39055520	25429900	1.73333e+07	12566300	16300690
Q7TMB8	Cyfip1	76203912	1466030	10258250	7331738	4.98903e+06	27058995	1.2326e+07	227150855	39435000	5.39478e+06	2752187	6948154
Q80U28	Madd	9308711	7348435	20902080	8643780	10026590	9285545	7740378	1729825	9224719	11371091	1762724	8390523
Q80Y24	Prickle2	7719910	33254875	6.94698e+06	2.17657e+07	35122360	1.17822e+07	2108154	22172556	10549793	45581180	12653560	14695735
Q8BH74	Nup107	6704906	9.4312e+06	8.60202e+06	7264757	12670240	21505330	6636967	18467790	18710090	86193285	1938331	807245
Q8BJ56	Pnpla2	20198080	12683820	22378365	7426971	7640364	25124760	9041884	8329122	9566768	9.00343e+06	21362100	16172030
Q8BMK4	Ckap4	7755067	5.97692e+06	8122811	11574930	13238815	7156877	9007989	8644681	3789988	1.66936e+06	3.80367e+06	7517833
Q8BZQ7	Anapc2	6403504	31025432	4653289	3695234	6504206	3024188	3369458	4.88762e+06	50650019	17942145	1.49837e+07	9.01838e+06
Q8C129	Lnpep	4.53749e+06	9101020	7134000	6547300	20214635	8.46786e+06	4977224	5967994	8829751	6567354	7.09581e+06	5571059
Q8C419	Gpr158	2315879	8.02844e+06	3214595	77987457	14518145	22665410	7.16505e+06	5090266	13617970	7.00544e+06	10822960	551450
Q8CAS9	Parp9	4018302	2335356	11342961	12434995	7.60581e+06	6.2463e+06	6040730	4.80153e+06	3799114	20241365	9341414	7791846
Q8CFI7	Polr2b	2859507	1.25412e+06	7481499	5.39549e+06	2.78484e+06	2.67348e+06	3.35344e+06	8.80458e+06	15634616	7.33666e+06	1.08232e+07	3170628
Q8CI51	Pdlim5	8.64224e+06	577754	11190840	6334042	14008065	11452750	2484776	13415623	9751692	6.21859e+06	1.00747e+07	2513404
Q8CIG8	Prmt5	41684600	2631868	11825130	9.13711e+06	1570236	114308421	2184071	10173395	1.25503e+07	14021115	2450174	5.1378e+06
Q8K363	Ddx18	1238645	2.28807e+06	3.06039e+06	1.31453e+07	8115527	4.07405e+07	11768675	2.47864e+06	25394400	9010825	4.60189e+06	7068514
Q8K3K7	Agpat2	23283170	22438360	31839790	23227025	11706971	13883850	21426500	10330245	19604430	32430990	37378832	19210377
Q8R121	Serpina10	4378304	8.55016e+06	27969620	48110368	8878273	4.96447e+06	18103580	16137430	22452260	26925749	1545562	3165274
Q8VDP4	Ccar2	12633591	10060120	11066711	11007640	16476000	16792090	24830460	3257811	4443366	7832288	19601900	15714560
Q91W89	Man2c1	5.94275e+06	9.8036e+06	2008297	6892993	2.8567e+06	4.64184e+06	35207550	5224833	4.89589e+06	4864301	7.76811e+06	3.18611e+06
Q91W90	Txndc5	1.74218e+07	7521249	6377080	6761226	6.02451e+06	4929800	2.66917e+07	13807241	902593	9415742	5.64533e+06	9765309
Q91W97	Hkdc1	7020713	5555646	19314000	2160919	59932050	9.77391e+07	9.25802e+06	7997255	4358811	354451296	8.45657e+06	1504466
Q91WQ3	Yars1	4136799	20106230	11322560	16620970	7878570	13724530	37333312	1.20947e+07	9933845	5871165	12328725	17675905
Q91XE0	Glyat	2.47992e+06	6234379	3334783	2.0012e+06	3.72449e+06	3433292	1371140	3611077	1158846	5777147	7588742	1651558
Q91YJ5	Mtif2	3024779	7930107	7988530	8085323	8.19094e+06	17873990	10450656	8.05168e+06	1624559	3832223	34213992	11287990
Q99K51	Pls3	57134014	15872695	13697200	11491152	22099405	26731070	13231030	14103956	23888010	19952835	21855620	15067780
Q99LF4	Rtcb	9821178	10492731	14554740	6.12726e+06	17268770	4861704	6433759	30664170	35040488	41470020	23066910	11891550
Q99M87	Dnaja3	2.71907e+07	22953820	23564130	32034760	10409720	20330100	22127805	9320296	8.00083e+06	5203675	20456110	11290730
Q99P88	Nup155	8388093	11968150	7.61136e+06	8.95886e+06	6243842	6680515	2030459	22991990	6848468	5660412	3.17154e+06	1577784
Q9CQM9	Glrx3	22186780	21235020	18826235	5.82068e+06	1.41594e+07	16808470	26286900	23856905	7809079	1.2245e+07	26916745	23070420
Q9CQZ5	Ndufa6	34778392	52362214	18415480	32705830	22764500	13279585	60056583	50702028	25726897	24549965	48536400	55157460
Q9CX34	Sugt1	10740210	8860369	6365303	8.15509e+06	1375036	6310727	1913938	4716253	2.11903e+06	2804513	7518749	4587649
Q9CXT8	Pmpcb	3.39306e+06	10246122	8339815	7100317	25375964	13895920	20512960	12452040	10254895	7375592	11497520	23830030
Q9D826	Pipox	8.09082e+06	7516232	8621833	3.66834e+07	8989845	7134695	19600175	677053960	60258805	6.91512e+06	29083325	29633035
Q9D8E6	Rpl4	30288405	26401450	19007920	1.22046e+07	19756905	23842825	14088770	21540610	21958545	16975100	26888820	23480800
Q9DCS9	Ndufb10	7.36724e+07	29935441	70385532	94361531	76887696	114922020	135214953	124289296	153690380	104534314	224130952	220593552
Q9EP69	Sacm1l	4.95195e+06	44269040	9393634	8476648	3856350	4962117	5274783	9841174	8036212	4826469	8722163	8.73864e+06
Q9JII6	Akr1a1	9902627	39595365	6.58859e+07	24232695	13937440	13964990	25465290	19519500	12537550	14927055	1.95258e+07	34790265
Q9JJ28	Flii	25997030	8.33644e+06	7.07321e+06	7.2437e+06	7300138	7654898	3.96701e+06	8778997	4.63014e+06	4474071	3065551	6055992
Q9JM99	Prg4	17429085	7007994	4.92848e+06	11722290	2.09918e+06	14904360	3710522	1735814	2607022	8925625	6520954	8482484
Q9JMH6	Txnrd1	1.03051e+08	10160281	51498380	8.19775e+06	2557740	6032421	6684508	8.825e+06	12544110	9309395	10533920	11257310
Q9QXC1	Fetub	4.47475e+06	8715055	32838842	8.93027e+06	8166896	12207084	4617308	3.84097e+06	2.47072e+07	8.93984e+06	8.64137e+06	6039863
Q9QY30	Abcb11	13258550	16785180	3.5307e+07	3.15827e+07	8.00995e+06	4612643	14920540	2.72609e+07	7.54764e+06	7.8753e+06	2.55309e+06	5.60209e+06
Q9R0P5	Dstn	5790104	11002380	12913860	15530000	20259330	20346510	1.18457e+07	24888850	1.72833e+07	10905680	12970865	20146748
Q9WTX8	Mad1l1	2.69581e+07	4.99975e+06	4.6063e+06	10735520	5158453	1951509	4338577	5655451	9186842	4327068	1729143	5534991
Q9WV92	Epb41l3	2376489	5.75082e+06	9075370	2570560	5731273	1600075	34854540	6398736	9.12492e+06	14396850	1.04836e+07	8138199
Q9WVL0	Gstz1	5872839	9.49341e+06	14559670	1.1745e+07	14869510	11472558	13753233	17854690	12149015	9.52152e+06	26756602	20031871
Q9Z1G4	Atp6v0a1	35378127	8535088	9218679	2289562	5.19848e+06	3057664	4969728	22274136	25169560	2.9244e+06	38828728	3.7461e+06
Q9Z1L5	Cacna2d3	55782189	2285575	3681780	5352769	8777017	7329153	7806954	7.39431e+06	11357790	3268820	9717072	2536991
Q9Z1Z0	Uso1	13830150	6495938	15234520	6866916	16211073	3737974	4.01812e+06	9479969	4.18457e+06	5.94591e+06	7.49404e+06	6312156
Q9Z277	Baz1b	9619289	4808581	2.49699e+06	5.19656e+06	1.63821e+07	6062140	9036572	4052644	5509500	10771565	10415491	1.03001e+07
P13011	Scd2	6849176	5629135	7632408	9093010	12721670	1.01575e+07	4462283	2.72915e+07	1621813	6452755	10735190	5311533
Q6P9Z1	Smarcd3	3079142	19342080	11088400	50726120	18743267	19525900	86592121	153342000	11792050	76647074	6056113	16797160
B9EJ86	Osbpl8	24683738	2664564	4691581	43365152	7576775	7518044	4.61306e+06	6686979	3817275	4196734	4.29368e+06	34201834
E9Q5G3	Kif23	11631899	7853247	2.34249e+06	18587870	6399203	26831856	8296540	3153335	2495223	19311576	7215820	6.80833e+06
G5E8K5	Ank3	6100805	9817570	1.83405e+07	6141051	8.13466e+06	7.15131e+06	58603483	6157574	12549400	5692331	1.37175e+06	163761792
O35639	Anxa3	6632860	14259390	21354265	13262400	17064660	35278968	17928440	15974330	11433120	1.70061e+07	7545949	6013311
O54734	Ddost	12205720	7936335	6716785	14816020	11782020	38237248	16582070	11568113	13412980	11475799	11793035	15797370
O70305	Atxn2	13318000	16176200	4307696	11142010	18948045	3.38178e+06	7.49132e+06	10895370	8828703	10382870	3.40253e+07	8258310
O89053	Coro1a	14381790	11263948	8.21738e+06	10198980	10648940	12556765	6286676	5267616	6231791	6856744	5.21805e+06	2299639
P15327	Bpgm	12536960	10825735	12123680	7401975	24737480	8479886	7501174	6.93518e+06	8809623	9072272	11925820	7835825
P16675	Ctsa	51314640	13122470	7855538	16542555	2280536	7937592	1.23214e+07	10128020	1704422	9986746	4093542	9.99146e+06
P17717	Ugt2b17	17229450	1359708	11847253	30085040	5123970	17857150	1.77522e+07	1.44969e+07	25374140	7257984	9485996	3320256
P18760	Cfl1	23405980	21287480	126319354	122152258	90521358	55406992	47808515	83387124	35277848	32531360	104952400	91288629
P23927	Cryab	40460460	2.8124e+07	11650274	8156858	44728210	61043126	10914981	9586816	1.50867e+07	8.18361e+06	4290180	10551915
P24549	Aldh1a1	8013475	13446320	7.00365e+06	7.50819e+06	10203990	1.21496e+07	2.25278e+07	1.07686e+07	7966583	34495740	12270605	11068030
P28666	Mug2	59064080	63945680	1.51213e+07	8.52428e+06	49431343	11224370	4.60591e+06	3985923	1610768	43866251	3334669	9432510
P32848	Pvalb	88260288	254440944	16638880	2.26715e+07	34855800	45947300	1.93653e+07	1.98989e+07	15178530	11180249	1.17861e+07	15720466
P35438	Grin1	7415736	1.47681e+08	2547344	27300720	27046415	12042775	21756570	3722953	1.04817e+06	674749824	10956540	2.215e+08
P39054	Dnm2	7426271	9649724	4.35953e+06	12507870	4086816	11854614	50062710	7.04105e+06	31695325	24042100	2601922	3450049
P39061	Col18a1	6319320	7398999	7719415	5477523	11111282	13172748	5388830	7.12712e+06	5764865	6.64203e+06	19516250	14652540
P47802	Mtx1	8.17074e+06	11363877	13824450	1.64454e+07	14903350	12713190	18516950	13093060	12636830	12646110	1.0604e+07	1.29637e+07
P48722	Hspa4l	6901760	2.50577e+07	20515640	8647042	1.23839e+06	9.23644e+06	7297225	134074072	4157076	4283751	13367906	11021730
P51855	Gss	7432340	21130675	3404557	3351466	4.70818e+06	20520580	14032085	9376435	4.23426e+06	7.99095e+06	8635138	14236700
P58710	Gulo	15785820	7812606	13720880	9620837	5.05744e+07	18596815	12906115	20445060	19022380	31198650	107089904	4.87166e+07
P62334	Psmc6	13509160	10404160	6147267	1.10748e+07	15478665	10097354	15644315	12541031	8.52938e+06	19310220	8688801	4521248
P70175	Dlg3	2620090	3.58927e+06	28846830	19663970	6729327	8458326	848391	1225267	5917471	12969744	13451292	2.05487e+06
P97872	Fmo5	6996496	1.18998e+07	42269911	7938783	10290779	1193981	9.37403e+06	5451422	17485600	4.69538e+06	7617858	3.63985e+06
P98197	Atp11a	11568360	6071863	10241030	38353072	3.12096e+07	18411647	3.63418e+07	12953047	23591300	31941333	13763625	8.93591e+06
Q01705	Notch1	10794240	10633890	4367570	3.72657e+06	5.50536e+07	11074180	19815220	1.15638e+07	16747310	2517974	2204501	4.77065e+06
Q04750	Top1	3938460	2272156	4345107	7687829	8137395	15480910	1.20869e+07	3530898	2108538	3151466	8.83332e+06	20411749
Q14BI7	Tdrd9	5.10851e+06	6151093	2.18418e+07	44337540	32673220	11162183	4896069	8424555	2.6815e+06	21605315	2808702	3445514
Q3TC72	Fahd2a	8.28691e+06	11211450	13752880	24688295	11455975	27954560	11276780	20786770	9.25313e+06	34663173	23033202	18654645
Q3TCH7	Cul4a	51448600	33549010	1.00832e+07	17034340	20177830	1.45819e+07	1.87262e+07	984047	5102873	41112488	6651099	64849712
Q3TZZ7	Esyt2	1512573	14941790	14167765	29685410	7678688	23820670	11510010	3.60274e+06	10117550	3.47863e+06	1.54852e+06	27122224
Q3UHD6	Snx27	9280521	5052364	2496441	15929430	24096865	16270628	17986790	12675260	3.24828e+06	814381	1.33992e+06	4557725
Q3UIA2	Arhgap17	12007030	46522600	41423861	20231250	11522468	21401180	13895492	3372507	13084290	2.16368e+07	7.16521e+06	53512936
Q3UPF5	Zc3hav1	4319416	4425328	2.90125e+07	14312505	8.83054e+06	2.36743e+06	10469978	5065374	8.34979e+06	10670070	16564190	4.38336e+06
Q3URU2	Peg3	5.00876e+06	7262509	9564582	1343741	500530	1.40099e+07	4.32852e+06	3190618	4804514	31376440	318764	15510308
Q3UTJ2	Sorbs2	19884550	6518333	4701713	4878058	11224670	8.2035e+06	1.27418e+07	15312540	14715530	9.44258e+06	13261440	15128870
Q3UYK3	Tbc1d9	2940508	8.48183e+06	6.37244e+06	26282009	21057253	6695320	6145407	16999210	11786664	11245860	329459	3735843
Q3V3R4	Itga1	9138614	1.15908e+07	53333286	20776710	5.41552e+06	8865093	14710970	9097318	6.09487e+07	49880642	10354860	4254826
Q4PZA2	Ece1	23214990	8.4423e+06	19771005	5115723	8158897	12252755	29369990	32218680	4807451	4504387	4329298	3258611
Q504M2	Pdp2	4592425	4.71637e+06	13087610	22211085	7.94152e+06	5857510	10412060	10927720	7203218	13757540	9.56721e+06	7745047
Q5SYD0	Myo1d	3566957	4037451	1.67714e+07	5321759	10387421	20778815	15581280	6096660	12328830	8.78261e+06	12023350	22031583
Q60737	Csnk2a1	7736654	9.7824e+06	14156300	1.51143e+07	6008810	9.10647e+06	23148970	5049804	5802413	21213440	1.23092e+07	4681582
Q60931	Vdac3	34013226	33457710	28281020	10339630	13440890	13576590	25509330	20076450	1.46694e+07	16575710	32606110	27305940
Q61092	Lamc2	9.85819e+06	1.37929e+07	5474577	17564821	8.43834e+06	6075250	2356121	8710975	7288846	6.59654e+06	18116500	2776003
Q640N1	Aebp1	4069166	6562537	15707490	5367291	15794865	4705109	15104085	12558835	13502390	3603315	2443821	3725772
Q64442	Sord	15089484	5927349	10157020	9644675	10367995	7.36509e+06	5501654	3.68696e+06	4888543	1534528	2472395	5.21614e+06
Q64726	Azgp1	9.22504e+06	5.37645e+06	1382625	640240	8968052	2804825	4794291	7.43238e+06	6366117	6942359	8418490	11098140
Q64GA5	Pla2g4c	9422203	16317705	25562660	13097850	28068575	13497410	7.64436e+06	74634011	27603330	135692085	3.00072e+08	4718102
Q66X03	Nlrp9a	4903077	4382159	3271669	22953430	1.02973e+07	26577810	2964318	575745	1.81425e+06	4.93949e+06	3256288	4860956
Q6A0A9	FAM120A	8000048	8.47792e+06	1.31701e+07	11656200	5367514	7.84533e+06	1.08312e+07	14051350	10934510	11411450	7583392	3.51844e+06
Q6GQV7	Edrf1	2.91232e+06	4766480	1.92694e+07	19384110	30433281	4.42219e+07	7280602	14596130	14279070	28858271	1.10253e+07	16435790
Q6P4T0	Atg2a	21647650	1.66457e+07	9577767	20370230	14040210	25034540	6251959	1.04276e+07	6211388	6503247	6.36668e+06	7399278
Q6PGC1	Dhx29	15537110	16295350	12819690	16396745	19134270	13763310	9843387	4341140	74560728	100337696	4.21147e+06	14631280
Q6PNC0	Dmxl1	4537813	8.36033e+06	5354633	21581610	13584297	1.66912e+07	2400093	7047475	8766438	10407380	8334293	1.20549e+06
Q6QI06	Rictor	7475953	1.18286e+07	40954300	14831935	19749785	22704490	19690470	11259020	15459160	42224888	5.68139e+06	64092080
Q6Y7W8	Gigyf2	57509368	46644634	5455160	53973192	6244022	8917292	9765375	5366910	108209508	1923162	11149930	4859245
Q6ZPJ3	Ube2o	7420531	1.30594e+07	1.49539e+07	10806210	6080367	1741268	7.21198e+06	9.81957e+06	5763011	9.89359e+06	1574308	6.23172e+06
Q6ZWN5	Rps9	7650743	5032187	14382050	16996760	13677480	15456570	14740890	23209025	1.03691e+07	13414980	16659390	27188180
Q7TNG8	Ldhd	317430377	7.78806e+06	11116137	11766255	11939220	1.54083e+07	10529777	10944089	14187860	5.93802e+06	1.3196e+07	17750295
Q7TSG2	Ctdp1	5976124	1.40434e+07	8004447	52704888	43608855	58756448	10462440	1.03694e+08	1.76351e+06	23121365	4002254	1.48211e+07
Q80YD1	Supv3l1	106079032	8.98223e+06	3.33454e+06	5762417	4788704	7393372	17570855	5269683	26350320	6308719	4833835	4.51449e+06
Q810U4	Nrcam	8625107	35573032	5762762	3.33497e+06	2190557	13519487	32898460	7549512	11688900	835447	2.47197e+06	13941160
Q8BH35	C8b	2.42032e+07	7750858	7087060	6.32774e+06	5046997	8.67975e+06	8.89156e+06	4.94896e+06	7596338	4.93593e+07	14678506	10827450
Q8BIZ1	Anks1b	20601060	4275375	21341642	660826	12830846	42505460	42849490	25799580	12242680	10860550	14550670	547725
Q8BX17	Gemin5	7.12988e+06	2.02212e+06	14836283	4222271	4328613	1041360	17736584	20251750	23753654	7.69511e+06	5576121	38143500
Q8CG76	Akr7a2	4933242	16670270	15418238	11627360	13888156	27162040	17177250	20167440	20766910	24255720	1.66687e+07	26952780
Q8CH18	Ccar1	1.99988e+06	2.10999e+06	5.24095e+06	4183334	1255150	1.07201e+07	4165530	4944050	3613114	373386	21900640	15942400
Q8CHH9	Septin8	5170153	21752123	34266880	13734975	7736476	20985655	35165450	1523158	2.22104e+06	1903058	31111520	14555660
Q8K0L3	Acsm2	5072493	908582	4253771	2.55433e+07	6777732	2.72352e+06	43947019	2.94098e+06	3.47173e+06	58841963	6814344	5591861
Q8K3H0	Appl1	6376076	11775790	4.58804e+06	9909851	6270687	4.34719e+06	5679722	18541690	20186900	28769475	3890797	7926141
Q8QZR5	Gpt	12552430	16333270	15343100	19678040	13290080	12627060	31520686	22840190	25460470	16478090	12514310	15491980
Q8R0X7	Sgpl1	4.57787e+06	10314470	2697511	14826400	3.16332e+06	7998218	14551540	1.53014e+07	80269960	38235760	5.70181e+06	4283305
Q8R5F7	Ifih1	6656569	16017750	5599821	87056554	36547280	8433249	2.50145e+07	18931920	16480330	23351340	7380480	8318914
Q91VA0	Acsm1	1.22305e+07	17020530	2877040	7042727	3269488	5.01875e+06	3.82709e+06	5702611	5092318	4853207	15303820	2728021
Q91VI7	Rnh1	11848172	13708525	13569560	14854890	13182065	9381930	19342715	16909280	15709270	1.07436e+07	10581972	11406820
Q91W64	Cyp2c70	5843671	7.12488e+06	15198405	11524250	13165290	2630469	10605700	8282530	3820540	10256638	2452258	6906054
Q91WN4	Kmo	5629295	3379982	2289793	2216716	3362689	4980724	1.03294e+07	24739835	1.57603e+06	5918573	8543862	2.8482e+08
Q91Y44	Brdt	57916192	7110039	15954835	16929300	3.26731e+07	32360980	25805005	20158215	11937140	21858200	13548220	21668550
Q920I9	Wdr7	8031724	11931790	1.48023e+07	8.32814e+06	6727959	9184328	9.7138e+06	9.09819e+06	8039679	4543053	6573524	1289298
Q922Q1	Mtarc2	9645362	8374931	27639170	9102990	14877970	6.25307e+06	19795390	14750460	2.15463e+07	9.44358e+06	16859010	19542055
Q922S4	Pde2a	24246364	7220582	17506210	22525585	16930600	6.93009e+06	3.24881e+07	18138255	6.67039e+06	6.85036e+06	1.4261e+07	736208
Q924C5	Alpk3	6.22142e+06	8.41677e+06	1.45741e+07	27149725	1.79705e+07	1.69711e+07	14105950	18218120	1115739	30753020	17457210	2.85737e+07
Q924N4	Slc12a6	1.98033e+07	22137760	13799075	17004755	13861520	4.50223e+06	1.17616e+07	4499379	9735716	3148501	3431282	11190130
Q99JR1	Sfxn1	11818465	22784050	20560810	1.87304e+07	37986114	41760180	53525120	2.12521e+07	25253220	44803460	53134072	49736260
Q99JY9	Actr3	15334700	7546277	21505660	24613260	23214550	26223290	1.76054e+07	17930370	19584400	17722910	28403720	40737880
Q99L04	Dhrs1	853005	11930720	6426098	10979720	4356589	9.41904e+06	9991531	9.58931e+06	11962860	5344983	7.90155e+06	9.59809e+06
Q99MR6	Srrt	4.6021e+06	4178315	4736825	2622067	2549003	2499789	7516417	3471660	3165935	2307968	4336533	8637724
Q99N96	Mrpl1	4366239	2367851	4735452	18351935	9.84562e+06	17876595	24233120	15533810	6.44126e+06	8.09333e+06	8290048	902644
Q99NH0	Ankrd17	2171510	4944371	6371904	23202460	5404921	7.45521e+06	30814980	11843478	7.76553e+06	32942920	1.65384e+07	5448339
Q9CXW2	Mrps22	1.08375e+07	8.94539e+06	7195181	7.19514e+06	8.31691e+06	3410495	5602210	6.27467e+06	1.15118e+07	13928750	6774502	10534913
Q9CZ44	Nsfl1c	1.55171e+07	15889315	1.13717e+07	9.76976e+06	6132227	10716750	13481520	13645860	6716843	10062050	10345770	13531960
Q9D517	Agpat3	14963090	17253745	1.44303e+07	14928400	15373340	15546079	28152750	15022415	15950980	17388375	20450505	16596720
Q9D6J5	Ndufb8	42918495	21108620	24770960	16405540	15281450	3.81924e+07	15759860	22778690	11946190	1.65566e+07	24719382	37055533
Q9D6J6	Ndufv2	138115223	163858704	82272952	154225896	117258096	204457204	1.74712e+08	114978051	93999363	120556938	108243039	187432376
Q9D8W5	Psmd12	5.02246e+06	2.63176e+06	8659993	8.63468e+06	13213835	864238	13539600	9752288	6.55844e+06	5638317	14410750	10980689
Q9DBH5	Lman2	7730900	1.06633e+07	13636390	28384916	1.88101e+07	18885568	10391948	15081710	3.66335e+07	6894831	14348570	7326971
Q9DCZ4	Apoo	7.3893e+06	26711870	32752590	27226750	22321500	23778585	57182614	53627840	45141894	37065815	43827320	21124840
Q9EP89	Lactb	1.32486e+07	1406335	3324570	7.99282e+06	4.01378e+06	1.80768e+07	73483208	3.41993e+07	6096784	8.00418e+06	18856265	8.67936e+06
Q9ERS2	Ndufa13	1.70944e+07	25378525	47787791	27939610	65972579	34501956	4.3975e+07	43845661	3.40319e+07	81044100	91829654	28282220
Q9ET54	Palld	1.96355e+06	2147582	1407217	2.54652e+06	7277715	10997570	15152275	18045410	2201762	5910704	1098576	2990352
Q9JHH6	Cpb2	604461	6.10624e+07	4.52037e+06	4.64332e+06	1298897	1680137	4.22983e+06	968566	1583548	486296	1.87467e+06	2.83849e+06
Q9JIF9	Myot	8.80465e+06	19566880	4635096	11785470	14941750	17280500	3.51476e+06	5110159	17337185	4672332	4863713	9664391
Q9JIX8	Acin1	8871769	10509100	9.71113e+06	5300375	36330455	23596340	8.1861e+06	4.48362e+06	19183920	2942378	2976465	2254112
Q9JJL8	Sars2	1141249	7601647	8321542	9389570	3.91151e+06	4235169	6486061	3238890	1551048	1759116	10885560	4.42985e+06
Q9JLV1	Bag3	6.40334e+06	10340865	6.75356e+06	7728758	2010268	7785371	1529887	1.07292e+07	8.31115e+06	17232970	8465907	4.29178e+06
Q9JLV5	Cul3	5.22993e+06	10555020	7321774	4.72963e+06	6.76688e+06	5286547	8014767	6.94545e+06	4.83767e+06	8243005	12502670	1239561
Q9QXL2	Kif21a	2586401	4572216	4933396	6605244	16607349	20022640	7.68378e+06	11167507	6.09966e+06	2.51261e+07	4.89796e+07	3.02975e+07
Q9QYR9	Acot2	31603594	46840808	36416460	16681630	4.13885e+07	52865309	41083400	67529370	25983160	59796768	51512060	42554628
Q9R0Y5	Ak1	21117872	1.74425e+07	13881113	16938390	30901730	40780000	14252295	12500310	8.96699e+06	8205317	13128515	8102791
Q9WTR5	Cdh13	8296186	7915209	12381714	1.86081e+07	58450208	5808687	31456174	18260200	18726170	9.74023e+06	5.87105e+06	6195419
Q9WUR2	Eci2	1.08062e+07	13532090	1.3664e+07	21858647	33201870	21817520	27984510	20655850	26392600	50804750	29247460	70368160
Q9WVJ2	Psmd13	8229905	13294255	13493660	8.27703e+06	1709480	8547879	3905809	6.4241e+06	13914805	487169	13673581	2639590
Q9WVL5	Morc1	14529200	9429491	8.35951e+06	3405078	2.62153e+06	6080927	16102190	7643570	8.33354e+06	10839330	4080448	1.42213e+06
Q9Z0R6	Itsn2	42942560	22451070	104956400	70031560	10950460	33904446	23627830	28557900	4.28184e+06	41329494	2290403	823332
Q9Z1F9	Uba2	7067247	7.55103e+06	4108358	4196564	29070597	1.76837e+07	5541898	17206370	241476096	8.56495e+06	113619966	6573243
Q9Z204	Hnrnpc	16673481	1.06952e+07	22218450	3.42174e+07	6.64743e+06	14523885	18727320	10577254	22852755	25257330	7707049	20701120
O54946	Dnajb6	3876951	3046124	1.13705e+07	4.1369e+07	28951107	9768160	3175024	1.30022e+07	8419282	9416324	15773470	35739312
O70293	Grk6	20799340	89208996	20654740	12571147	14226530	62813395	28413860	31173320	18462880	12077390	43554460	135464836
P01868	Ighg1	4261343	11524380	8808837	12064220	2.88134e+07	14671380	17976810	27883310	46544328	40059545	31963900	39694820
P29974	Cnga1	6211001	4943244	9.44295e+06	1556410	3103074	6.28857e+06	2.06006e+07	9.82858e+06	754188	7143765	1486626	5.82793e+06
A2A8L1	Chd5	55811020	14777681	121802960	2761251	7.56774e+06	8.71637e+06	6106872	10382424	268374000	1497349	1498586	547709
O08532	Cacna2d1	1988171	5358386	9.34683e+06	12539470	2175629	23552280	5668652	841726	4139782	42610960	17814600	21441790
O08795	Prkcsh	11410640	7509712	182216386	10281940	12003065	235556992	9.9533e+06	16888620	15212480	52638187	24364274	21209375
O09159	Man2b1	2.79546e+07	9576756	7.55026e+06	20134520	11091497	23408630	21294191	18737830	7002897	26516125	3.57696e+06	24652770
O09174	Amacr	1165204	11708090	5800204	6331759	4284116	5306740	13418120	13762465	9.79404e+06	11547189	8570954	9221968
O35350	Capn1	7158902	1.23474e+07	9.89539e+06	12208340	2652842	1958427	8282950	15402970	5279956	39165989	14714460	1.7108e+06
O54782	Man2b2	1348734	9.80387e+06	5084021	6638637	18319730	18738210	9.93538e+06	10746055	2.97993e+07	7199987	1.02376e+07	2346092
O55126	Nipsnap2	10814742	15421050	21858215	16434100	20531545	3.08077e+07	20119140	20619045	1.27589e+07	18216300	21483575	18643560
O70250	Pgam2	4.859e+07	3.00657e+07	17229050	21503300	27100155	29085759	1.12384e+07	18182455	7.81291e+06	1.40953e+07	18188065	20026020
O88487	Dync1i2	7729781	5963432	6726730	3408245	4833899	5119577	5867242	4388424	4806743	5598586	6.67198e+06	7326945
O88685	Psmc3	14292210	2.07748e+06	1.74261e+07	3174655	1.33052e+07	12387018	16243240	16926790	18789910	1.05282e+07	11662517	15137480
P00688	Amy2a5	2.69771e+07	4.72408e+06	8488212	619208990	14582424	5983941	721515	4401821	8.59785e+06	15056280	685561	4174595
P02772	Afp	3024781	4.75605e+07	19956660	3.73232e+06	10953560	5646810	1.55607e+07	5.32209e+06	22553850	83324830	5861911	6814672
P04247	Mb	33172770	8.84857e+06	3.13955e+06	6689583	1.22291e+08	8.7216e+07	6830155	6.84033e+06	25021670	6945978	3280601	3.57336e+06
P08121	Col3a1	15307390	10137058	18170875	14309869	11361580	16170552	46858970	4.8913e+06	20310970	17057820	16259900	1.12362e+07
P11103	Parp1	5912650	9.52467e+06	29525640	9.64912e+06	1.5987e+06	14743010	2423021	23359340	10456180	11935080	1377751	8899849
P11352	Gpx1	10651960	33526870	21155575	30345501	30836991	27428290	25269430	2.02345e+07	27027735	28166165	23328335	29769845
P18872	Gnao1	53478660	30657326	10155550	2773990	5.76864e+06	1240311	8001920	1.84815e+07	14552660	2709032	1.52303e+07	539675
P26638	Sars1	5.73032e+06	4605063	11123516	9.28973e+06	8122455	8.0635e+06	8412748	12171600	10929510	9776220	20169150	12524475
P28481	Col2a1	6484389	6492645	7.63036e+06	8.18172e+06	1.07203e+07	22101380	1.30688e+07	21344980	36451260	4.78953e+06	816322	10236280
P28654	Dcn	24429739	25020857	21460620	33178510	45742506	27688565	40438848	48232460	36741461	47549592	38352616	38752385
P30416	Fkbp4	2479133	10009960	6037778	11817900	3738152	6.06334e+06	8689389	9953581	8208897	5.07907e+06	6776461	6772589
P31786	Dbi	8.20948e+07	102853748	3.27555e+07	61740530	14994760	1.23604e+07	30113400	56438025	71176389	47761430	29812430	360141315
P35585	Ap1m1	4723459	5.52703e+06	3060717	2645333	3.73292e+06	786636	2865900	1.75301e+07	4849417	1.04091e+06	3588775	15711550
P37889	Fbln2	660584	11039660	1.87505e+06	4183309	7131516	1343684	1.39722e+07	1.51554e+07	5158048	2.97444e+06	4250899	4802988
P45700	Man1a1	3704354	4.65948e+06	14612360	1.14968e+06	3.99412e+06	2.31029e+06	5.49822e+06	6606102	2046375	3918479	1.20637e+06	1574500
P46096	Syt1	4325021	6874043	16789090	4254108	6160986	19442340	13011820	751857	1.81506e+07	35781204	7393130	26920501
P47708	Rph3a	2213976	4739510	1182266	283675	2493460	5533296	8964473	4821872	4.35137e+06	208887	1.81263e+06	3.66397e+06
P47757	Capzb	15066320	13049580	30056724	15820370	15103545	5890426	1.43584e+07	9527741	20586220	10544050	13920560	13395290
P47809	Map2k4	1.36493e+06	14812660	3335800	1913307	3.8256e+06	7601769	6757244	11557318	736326	11977953	4334128	1.49423e+06
P48758	Cbr1	16705165	33387560	22554405	38333484	28425815	33786768	25316240	32719910	43793599	45761914	33366920	22018000
P56695	Wfs1	17353710	5063891	5872919	5.1038e+07	5.38958e+06	17233360	3313616	13271799	14792150	18710470	11894782	1.52303e+07
P57776	Eef1d	1.65365e+07	8.86541e+06	3.39236e+07	1.28844e+07	42594568	30840120	24112790	42114120	47097232	43155408	31599465	58881032
P60879	Snap25	1.46488e+07	5857049	3554843	3.34179e+06	5341934	4904778	1.20636e+07	5.80399e+06	5672445	5227051	8592726	9.37522e+06
P70302	Stim1	7946559	6.27005e+06	11503840	12341230	2.56078e+06	4932659	3.15238e+06	1.07724e+07	5911248	4595577	3818783	7.9562e+06
P70663	Sparcl1	5278180	17806731	2.61134e+06	5858397	10909460	1.3881e+07	7.73096e+06	12252971	16440240	19230930	20107238	10177630
P70704	Atp8a1	5681338	15330960	19595120	6542147	3403545	9.73851e+06	1.26207e+07	2030349	3.97124e+06	3.32584e+06	5.60949e+06	15537680
P97333	Nrp1	6.74441e+06	3547191	11611870	7318187	9988674	8.31237e+06	4540446	9682779	4.10804e+06	5.5619e+06	6163317	8.51728e+06
P97351	Rps3a	13723590	31548352	6331024	6.47271e+06	20359610	15477320	9.46488e+06	9487949	10972990	8379849	4.90054e+06	4.34467e+06
P97478	Coq7	2.06312e+07	10127848	8459127	15609090	51943440	92719584	22620200	9.90386e+06	7922452	5.53821e+06	12692604	15848720
P97813	Pld2	12046270	16371140	9.35467e+06	7201562	16711096	14168950	8659001	12092390	12272360	3810497	2.66853e+07	2.43864e+07
P97823	Lypla1	54417080	90567192	36733980	41997901	27747420	33032465	69485534	24740700	44408728	92923264	31442286	82264704
Q03517	Scg2	11564167	20747466	10427200	2.13972e+07	1.51303e+08	167162015	1.50478e+07	17273540	9.92663e+07	30169770	9990668	10489150
Q05722	Col9a1	8482153	17583410	22087670	17408725	14853160	18304370	12158505	24407200	9.85456e+06	11798325	16104270	13936460
Q11136	Pepd	1.97871e+07	8.18891e+07	22269786	4.15649e+06	16951409	32941044	31306110	6769028	6494798	7.58845e+06	14376775	10715466
Q3U2A8	Vars2	7905466	10151010	22037720	16027415	5769134	6855059	7406119	5.29914e+06	1722398	3492727	5936126	1409923
Q3UH60	Dip2b	4.07706e+06	8667176	16106185	1.18116e+07	18844600	6.92079e+06	3.88514e+06	9355813	9.87724e+06	9401481	25345360	4003549
Q3UVX5	Grm5	5316687	8023018	4976972	5.53513e+06	5430760	5835744	10941610	4419050	2.06725e+07	9.26697e+06	5.64399e+06	839972
Q3V1D3	Ampd1	13625985	10034946	19212960	5.91497e+06	10844610	8302697	10092670	1.57674e+07	1685027	4319610	8.89031e+06	4.94805e+07
Q3V1L4	Nt5c2	13768670	4258737	4.53819e+06	1913669	2.0737e+06	6567192	1904156	12261858	7050739	2825397	7309313	7769935
Q569Z5	Ddx46	6904479	1.92965e+06	44447180	6357520	24359434	9200570	28476100	31352875	10873310	8352033	16889620	6470757
Q5RKZ7	Mocs1	5854084	7.75299e+06	3.39079e+06	9245860	14450005	13707480	9.64544e+06	6.56205e+06	3.66572e+07	7546780	20961785	18766950
Q60649	Clpb	5676700	5084545	8314731	6.06994e+06	11561530	18144010	9994339	41617280	208432535	4086058	19940455	6468017
Q60714	Slc27a1	8.10883e+06	8.06509e+06	6921990	7655574	9.48809e+06	9623279	12514190	9959403	12721290	8893018	13213155	10752940
Q60930	Vdac2	40917140	25598080	44343072	29178594	33441735	40067648	53898552	55590528	63986872	48301592	70391856	65151952
Q61191	Hcfc1	9.09724e+06	5646260	6.63768e+07	29093330	7993247	14873540	2482861	7186865	461556	8504084	7367082	6595456
Q61792	Lasp1	10896725	11295690	12806645	9768814	7365258	1.0858e+07	10858178	12424580	8.17513e+06	10620790	16861285	1.26593e+07
Q62018	Ctr9	12886825	29758615	10431010	6.33328e+06	3200931	1517943	5126022	531389	5249974	8910398	15063350	34932528
Q62351	Tfrc	229626	33262765	1558393	8659388	635494	17711315	4.20704e+06	3705808	1.99138e+06	1378291	7540709	5949208
Q62468	Vil1	11672374	40575120	23001470	8559384	7.77771e+06	8354972	8.89812e+06	5.2289e+06	2515455	2209646	1.1097e+07	3604929
Q6P542	Abcf1	9.5185e+06	16951160	25428525	11072912	9.0408e+06	7.98039e+06	43386648	3408248	2364931	5510500	2.5884e+06	2867954
Q6PDG5	Smarcc2	8.85971e+06	4352001	5304304	7.85592e+06	12624130	4715718	4440201	9426114	3.36525e+06	13439140	2.32116e+06	1274968
Q6PF93	Pik3c3	6887977	9.04168e+06	5691195	7.47608e+06	3.65928e+06	7.36536e+06	8743539	3028516	4859561	5409539	4368783	1.07506e+07
Q6PGL7	Washc2	11395160	5787894	4759474	1.22169e+07	8.20782e+06	15422039	13474100	19896910	9.70357e+06	8381786	182713104	960642
Q6PHQ8	Naa35	3936626	11572200	3.32381e+07	10054880	3.128e+07	3943551	67340115	69172815	49943437	7019180	2163440	5122791
Q6ZPQ6	Pitpnm2	11117710	2984534	6628816	1.0307e+07	23226700	11481950	2.51763e+06	23862818	1397466	28994868	7.95893e+06	10991483
Q6ZQ58	Larp1	5871206	8476920	4281298	8134173	12412820	5258874	26800860	3720626	15010750	11321030	4015635	6898767
Q7TSV4	Pgm2	14870000	8.38747e+06	13719890	10579300	9377674	10069663	1.20392e+07	7040804	11111050	5531931	8399214	7196114
Q80TY4	St18	6.36032e+06	23844740	27293290	5202139	1.20077e+07	6609140	1.06954e+07	6281840	2855684	1472899	20624845	26812020
Q80TZ3	Dnajc6	35301460	17109570	2.82859e+07	41996128	10129740	7485228	36389819	12938290	2.32414e+07	6745251	10856760	665228
Q80Y81	Elac2	6230722	3.95761e+06	7868232	2454539	3001760	1067106	6.06008e+06	1790509	3606841	3.63104e+06	224830	545389
Q80YC5	F12	2288781	6739614	4318348	6208790	2759050	1026071	2.10284e+06	7272702	4.62284e+06	8.74029e+06	5.69347e+06	4208922
Q811D0	Dlg1	4.8894e+06	4.53573e+07	1.70094e+06	3605054	4.02057e+06	683352	7370008	5.59954e+06	4326484	2591525	5328772	5.20704e+06
Q8BG32	Psmd11	5620205	5.42222e+06	7575001	8605463	2.08145e+06	10052310	6923968	15304580	3692635	463077	5.69574e+06	4.40313e+06
Q8BGC4	Ptgr3	16244610	16781130	38114420	2.60049e+07	39963400	32925319	2.12268e+07	23992381	51878480	40847665	27459890	33838608
Q8BGQ7	Aars1	9644997	6437339	35865368	12719330	3109575	1.15506e+07	2558063	14232282	5444392	11895830	746652	9618110
Q8BHG1	Nrdc	5471214	19222350	6319748	2256325	9.75494e+06	14471710	21903720	2.60826e+06	6719523	5.63353e+06	8765005	1.5572e+07
Q8BK72	Mrps27	13091708	32320461	22079000	13067750	9868300	9.08912e+06	13245920	17686570	10679110	9432955	10724224	1.60405e+07
Q8BLX7	Col16a1	20992580	7.60226e+06	14916370	21991775	22095402	50128555	17345560	44929172	28441410	24733800	10498850	1581323
Q8BMD8	Slc25a24	917769	27592600	6871337	6.42095e+06	7437898	12371725	3.21906e+06	6732869	1291414	5244260	578177	2.81943e+06
Q8BRF7	Scfd1	44124632	14058850	4.33695e+06	1.19946e+07	6449718	1.54399e+07	8346076	8492406	7.12483e+06	7866465	2.22174e+06	7428666
Q8BRT1	Clasp2	2614394	6446487	194732622	2064782	9835578	27195363	19072855	44463208	1.78676e+07	2650656	25426190	17487040
Q8BVZ1	Plin5	11640370	3385498	4.43415e+06	8233279	3228404	7080613	17832910	6633997	1.28798e+07	12868380	6468077	6742771
Q8C0C7	Farsa	15441400	28568674	24297870	3886226	24375820	6406583	3.00894e+06	2.53202e+06	4255856	1.10416e+07	13041200	1618570
Q8C5H8	Nadk2	4638629	5424677	4740479	11893397	13034420	7950110	1.7272e+07	13213975	5174619	4970716	7854735	6.33836e+06
Q8CCJ3	Ufl1	1193207	5688066	2974915	16086636	12731379	19048285	4.4697e+06	7712722	6610980	5644191	11896290	1.13817e+07
Q8CD10	Micu2	6578541	2069606	1.36409e+07	22578140	9.25072e+06	3091436	58825614	13865190	19337040	12228970	1.38747e+07	4807492
Q8CDG1	Piwil2	25466120	1.63065e+06	12277950	7837035	3739525	37740700	11582660	6010418	20010295	4.79486e+06	4594807	9.68459e+06
Q8CDN6	Txnl1	1.01947e+07	10492260	9.43696e+06	11821430	7544053	7.30772e+06	9.40405e+06	7.90191e+06	10254954	9701076	1.55685e+07	1.32173e+07
Q8CFX1	H6pd	5.44428e+06	2.14705e+06	35714130	5336113	6735476	1.98965e+07	15969090	2561722	9440265	2.38588e+06	5588135	6.23666e+06
Q8CGF7	Tcerg1	3.51167e+07	1752335	4434978	2745404	3689511	5065651	5.19134e+06	8415862	8.84036e+06	15821585	19984735	21247020
Q8CGY8	Ogt	9507227	1913174	2341511	3889337	27619320	15554580	4834848	3900492	1.13769e+07	7799380	1984937	11152710
Q8CHP8	Pgp	39472592	3855913	6110814	29104800	13170180	39859600	53393040	1.33541e+07	13454735	20042338	10033663	10099860
Q8CI43	Myl6b	19684235	6.4252e+06	4.63254e+06	60748048	19974470	15889865	5308300	1.28687e+07	13041905	15176990	1660832	4575018
Q8JZK9	Hmgcs1	3981703	6553589	1917964	7.63039e+06	6415124	6143884	6685071	7433723	5.55494e+06	4156867	9311007	3.82752e+06
Q8K0U4	Hspa12a	5835272	6903604	1.08776e+07	5.05892e+06	5742710	4028035	6693591	9506911	9.79901e+06	1544861	5.92461e+06	6680848
Q8K1X1	Wdr11	4233805	5103120	43922855	41492640	10417921	1260675	4.47042e+06	4099175	5.45378e+07	4.75068e+07	9049618	5.91695e+06
Q8K2V1	Ppp4r1	17562965	17398935	6.69473e+06	8.37008e+06	8.85354e+06	12802670	11432890	10805890	10867240	17740170	22870994	2.56499e+06
Q8K4I3	Arhgef6	5469276	3458308	5553615	6203189	14817855	13783680	1.51161e+07	11863420	12985810	5.58863e+06	7.23451e+06	11470240
Q8R2Q4	Gfm2	4.09308e+06	14997760	19370330	9.96953e+06	160605	32277780	6941941	12206986	13123110	14901110	12188820	12314480
Q8VC30	Tkfc	10051350	1.60661e+06	9038371	7649031	12567072	10780380	15296270	8996098	15038450	18864680	8401769	6586346
Q8VDC1	Fyco1	6.60895e+06	21513910	10539960	3969850	6784037	3.3818e+07	1.37914e+07	1.04396e+07	6.96735e+06	51566902	72114512	16417110
Q8VE38	Oxnad1	11076260	10058660	7858941	11501544	23780780	1.30065e+07	15027550	10939280	17928987	1.53241e+07	16813790	15084650
Q8VEG4	Exd2	3263830	10700710	1.09597e+06	26717580	31558700	2.26473e+06	1.07469e+07	4372286	8747410	903854	4011142	3524312
Q91W96	Anapc4	2767718	1937702	4.12525e+06	2.04934e+07	5506540	5.50032e+06	3471190	4.86198e+06	3160459	6026859	7651192	8000640
Q921M4	Golga2	1779443	7166395	7.96337e+06	14592140	4465718	3415220	5074680	2.89872e+06	21619757	14130890	1.79831e+06	2.39547e+06
Q921X9	Pdia5	6747831	10413220	4.43928e+06	10096920	3014055	2092187	11811180	2966503	4.07372e+06	6.22011e+06	26276310	324634
Q922D4	Ppp6r3	6.65822e+06	596906	318934	7400540	6.63415e+06	959297	5664610	7078825	9.9476e+06	4416653	2525533	5.50658e+06
Q925N0	Sfxn5	5317851	15236290	5546583	1.29469e+07	14128600	2637710	7197781	14060427	1.29912e+07	9171411	14055424	21340000
Q99JI4	Psmd6	3271247	12144533	4545267	7.83075e+06	4321578	2987454	4.13327e+06	4.711e+06	7.02572e+06	7.7669e+06	8949462	4.04402e+06
Q99K30	Eps8l2	8452700	15481749	5977265	3553615	2387731	4392580	24729425	29744690	10869470	32695820	2072935	5136882
Q99KE1	Me2	513738	6.53468e+06	2.51577e+06	1.41783e+07	11823950	6310367	12539960	5473570	1.10109e+07	917796	2639471	7373620
Q99MV5	Mov10l1	1.39757e+06	2.26447e+06	1.41409e+06	2859466	7493597	4.3987e+06	3043413	4688731	2.21036e+06	5315957	4876191	6234724
Q9CQ54	Ndufc2	2.43105e+07	21916520	20679820	31624470	1.87627e+07	2.3768e+07	37223960	3.03898e+07	18674055	20402010	2.45822e+07	40008450
Q9CQ73	Pkp2	6100945	8518395	13110891	5.23376e+07	2111101	4.43984e+06	14891205	4269651	5366121	1.84931e+06	83503568	136010668
Q9CR61	Ndufb7	11158620	10202590	41841312	2.10099e+07	17214410	12360970	11338256	20718810	9627699	10322370	1.11769e+07	18278405
Q9CWN7	Cnot11	4486908	4.06486e+06	968752	1.08141e+07	5044851	6215573	31311640	22367140	37312912	7781785	6.81215e+06	6825057
Q9CWU5	Khdc3	1.30611e+07	3895896	6427882	4705695	2.31911e+06	1.44071e+07	22793910	7687806	6116030	7739532	7885108	7780277
Q9CZ30	Ola1	8509747	13687020	12557610	13080940	9603740	2014112	28159621	12489698	6469400	12399080	13599560	9182639
Q9CZ42	Naxd	17058520	1.85189e+07	19571880	20000362	1.32924e+07	19820700	22326930	15519385	15429560	17080203	25408760	11285860
Q9D1Q6	Erp44	970971	3.8277e+06	4.2338e+06	4195073	8997487	5854882	5218736	6695512	3.83682e+06	1.85789e+06	1555054	4.89599e+06
Q9D6U8	Fam162a	2500736	5645362	3.72746e+06	6050269	8538461	6627517	17150110	17940750	32163520	6994965	14822040	16791860
Q9D880	Timm50	19384100	56006070	20720315	25084485	18616660	24139770	34491320	34834580	3.50773e+07	30955800	50347048	45896080
Q9DBB9	Cpn2	4.07148e+06	4174408	21113220	19693520	24591420	12739800	5.34663e+06	3305090	8374283	1320667	13884111	19899290
Q9DBW0	Cyp4v2	6442828	10105500	8201657	51954200	8568595	2.42077e+07	6050739	12272559	2.50788e+06	2021239	1.2223e+07	7.92733e+07
Q9DCM2	Gstk1	10326400	7140516	6971435	7727505	22822310	24799730	37006750	65762220	21303275	17175020	14875900	31128930
Q9EP71	Rai14	8493378	11031900	8.46036e+06	18436105	11908760	7.73756e+06	1.00023e+07	6509431	18502630	18717460	27968366	17526065
Q9EPK7	Xpo7	95952240	12316240	11299440	38748448	324294	4279439	8.6519e+06	1.1029e+07	6067604	2.70291e+06	4785721	6744963
Q9EQH2	Erap1	6.46031e+06	9212934	7.99256e+06	3.83996e+06	4294521	7480609	1.48889e+07	1.01425e+07	2.65186e+06	10999385	5900840	1074829
Q9JKF7	Mrpl39	24390710	3030580	2241683	6402023	1.58597e+06	9.11049e+06	6375205	7995246	15903790	1.73644e+07	13329400	7631959
Q9JLZ3	Auh	10180680	17926990	20784835	14261350	22599620	21851460	23787900	30386670	17960120	9.47032e+06	26912830	22785480
Q9QYB8	Add2	8911462	7660458	9.60004e+07	8.50113e+07	1.1973e+07	6102084	44252399	20356920	21672140	26560940	15536355	3285040
Q9QYG0	Ndrg2	12696125	26373326	12539355	8.45442e+06	13027588	19421191	1.12231e+07	4.76374e+06	5495545	12668270	20623790	18575355
Q9R0P9	Uchl1	9648992	5140930	507624	6608676	7500909	1.45879e+06	1327150	7.57858e+07	561764	1783983	2.0314e+07	19411085
Q9R1P1	Psmb3	5763995	4288181	12372750	9.96206e+06	15480850	12886485	11138130	15121010	13235440	8218717	1.1181e+07	17669730
Q9WUM3	Coro1b	16307120	16305180	11720700	15853940	13368130	7.71843e+06	9.25782e+06	22812956	18450962	11776930	12410450	19576365
Q9WVA4	Tagln2	16338060	18454610	31821595	33578840	41158220	30940140	45824983	24509180	28382400	28621615	43556245	40207356
Q9WVE8	Pacsin2	12481620	16263210	9.47323e+06	4897345	9187400	5972851	3.51144e+06	9177861	5.95865e+06	5347776	7087343	7.80692e+06
Q9Z0E0	Ncdn	12811576	6436378	16013400	28803790	3546436	4663787	29687690	21793179	1.7098e+07	38882000	3.42554e+07	70485716
Q9Z1R2	Bag6	8.16521e+06	16645211	4197535	11261511	3.17689e+06	12714570	8695034	2.04688e+07	2421315	8537414	7893611	5943829
Q9Z1T1	Ap3b1	6208864	1848395	25229530	1.14176e+07	19208675	1.29432e+07	19869911	16035790	10799200	15219130	8.63654e+06	6376500
Q9Z1X4	Ilf3	10065320	28452155	5511139	7594021	4.65507e+07	4191377	41927100	10210700	34686661	3.22147e+07	2545718	47060623
Q8BTH8	Csnk1g1	18020884	1770240	5256209	17861715	9211261	1.55875e+07	18391880	13800120	1.02855e+07	11168620	705867	372149
Q61151	Ppp2r5e	9.75138e+06	3840813	12144220	8126592	5734794	2685615	15726343	6165916	4542719	12542509	1428292	2471240
A2A432	Cul4b	3056936	23632809	5.01387e+06	29069070	11916620	1.0846e+07	32587850	39709125	1216497	1.53262e+07	3.75471e+06	38648071
A2ATU0	Dhtkd1	934205	3.88782e+06	6.37707e+06	2832918	1.2016e+06	1067090	2.41626e+07	4142383	20863460	7.11567e+06	426240	7442572
A6H5Z3	Exoc6b	5248571	4257822	4057283	8973371	5.45668e+06	6040570	6994643	6405319	1815971	6897565	9565064	6846218
G5E8Q8	Adgrf5	102418200	3983408	8.34249e+06	2.29975e+07	21962920	5195889	10219120	13004445	28676510	6567087	43186260	3435711
O08539	Bin1	5701014	11106555	7606084	79096592	13907930	11322050	8819608	8915251	5.0987e+06	2.50388e+06	10567040	4562231
O35516	Notch2	5.73442e+06	13459640	2806037	2145735	20759456	1.03982e+06	1.87006e+06	3214297	1.62269e+06	5.81222e+06	5289088	7.62418e+06
O35685	Nudc	8.13404e+06	12742190	10750760	5767744	14095930	16775800	9631041	10696460	6.81176e+06	4.33945e+06	18386245	1.40521e+07
O55222	Ilk	8082577	5431921	10065520	4.77716e+06	8937524	5667996	11117525	6.77191e+06	2.76835e+06	14806145	8805081	8.27263e+06
O70325	Gpx4	5395215	8.91475e+06	10726230	12679655	11388154	13628950	14813475	13102660	14309990	10447015	11967740	10457970
O88329	Myo1a	2.10913e+07	1.81019e+07	1.29174e+07	23301254	2198556	15304070	8765302	1.17395e+06	7.3198e+06	542520	10648070	9066632
O88456	Capns1	53862152	1.24991e+07	20208724	1.6417e+07	10583250	11486370	10355795	14709344	11435480	6225744	11825600	5.87106e+06
O88543	Cops3	1190933	1.96145e+06	2135393	3.37238e+06	1.18458e+07	2.41014e+06	1.36813e+07	6945268	635291	2.90932e+06	3.12824e+06	3746271
O88544	Cops4	4.59129e+06	8719207	11119510	11862439	9.94533e+06	5828884	9808769	8011637	7579473	6400580	11727900	18306300
O88879	Apaf1	6986602	11532225	355815076	8.76303e+06	47187872	13075655	7882511	48975560	39566599	33279600	2.65911e+07	132999744
O88986	Gcat	5.91993e+06	1.38647e+07	1.03222e+07	7.94313e+06	36135860	2.49383e+07	3.14804e+07	37045740	4.09635e+07	20657150	39892397	11359030
P00186	Cyp1a2	7.49097e+06	9.26565e+06	2005609	4420360	2894372	840745	1179618	5810293	1838519	1895375	2107404	8175007
P08607	C4bpa	15416840	14070620	1148629	10457372	4427243	1387130	1366625	696705	2695974	7717632	3735351	2555381
P09542	Myl3	72906220	9.97222e+07	17994890	14293420	125794896	1.36635e+08	3.93823e+07	62523248	7679615	10509228	5643295	1074172
P09803	Cdh1	5043950	6.56599e+06	12880510	4364499	4345159	7054374	2288720	1.22076e+06	1.84198e+06	3745003	3410124	12177330
P11440	Cdk1	3744290	4.69474e+06	9003188	12348106	4481642	5049428	15799910	9753152	19769772	11317730	5850032	3326920
P11679	Krt8	5962260	4.79392e+06	6.55813e+06	5925166	9.65166e+06	8.85789e+06	4.82344e+06	2692960	48980076	1.10397e+07	19429650	1377533
P15331	Prph	12524265	19606150	12233470	8.78493e+06	12835740	3337008	19595986	14823140	8183578	2.70868e+06	3616911	18853510
P16054	Prkce	4.67452e+06	4981106	4.57583e+06	5111166	1985933	1.90259e+06	1.10826e+07	3121653	3.69883e+06	7.04776e+06	1084294	568259
P19536	Cox5b	81715243	73603905	18347295	68307498	57439360	45321670	135022692	42187288	64749608	56195720	114575696	112323296
P20801	Tnnc2	27712287	58413648	24045480	4765496	50303632	22854785	3.77227e+06	3605917	8326610	4.17065e+06	6968535	4075613
P21107	Tpm3	2.08007e+07	28994690	8.43362e+06	14920535	29341530	21654300	20271839	12611500	10095479	7225019	15441080	19434020
P24788	Cdk11b	6820458	1.22166e+07	8.82285e+06	3.15835e+06	11806800	10450950	5265593	5486602	6319345	6.7893e+06	19437113	6012663
P25688	Uox	721465	3.58135e+06	1824920	871341	1.29815e+06	8.19742e+06	3692596	10079280	6.52976e+06	6.4268e+06	38156076	672484
P25976	Ubtf	17500810	43563699	9550604	21528076	11331220	8.58571e+06	25695415	14276176	7979812	1.96924e+07	29743056	3.51173e+06
P27046	Man2a1	4.23391e+06	3704254	20542520	1.11017e+06	862534	17976220	28427760	2.7069e+06	1466185	1.35141e+07	6930270	11124647
P35235	Ptpn11	9035739	1.32097e+07	929288	7074240	9.96269e+06	1.97785e+07	8.41479e+06	6852768	14200360	12689080	6.25118e+06	6.75277e+06
P35550	Fbl	1.67768e+07	3011295	5344735	8989170	11120650	3.49952e+06	17644820	6250804	14346970	9969060	22109660	4813465
P46471	Psmc2	6372308	12017995	12721662	14115742	9.11144e+06	2.48426e+07	8.58456e+06	20358450	1.66406e+07	7207949	8350642	13224516
P46935	Nedd4	3203060	6546326	4844437	1.06665e+07	6132280	6.02096e+06	1.12704e+07	4645869	5148737	9751094	8.54235e+06	12350660
P52430	Pon1	2602808	18851905	6.07785e+06	5951627	1860065	12731626	14611370	5126861	13876052	8733349	11490980	9391045
P53810	Pitpna	3210241	9403162	5.69264e+06	4145461	3816308	5588466	4983656	3840943	8069174	14893120	6.25966e+06	7889947
P60122	Ruvbl1	17649935	13864810	16830690	7636909	14214919	9361947	10559380	6680403	6.87273e+06	8405608	10747490	13111995
P61027	Rab10	6791639	7277089	28165580	4020331	10390694	6234659	2.92756e+07	26983200	11872290	1.30424e+07	1.83585e+07	16508410
P61982	Ywhag	108279800	1.31549e+07	72638712	5.92182e+07	54720793	90937388	79023486	1.08073e+08	57384430	47970340	81989648	8.14903e+07
P62962	Pfn1	13142155	1.0273e+07	20732260	55060880	25129610	36268030	66155991	22574720	23736485	49361223	60480008	64215437
P83741	Wnk1	11402650	12046060	18720900	3156770	3201108	8777543	1.31672e+07	18266720	23753720	14414190	13472010	3277551
P86049	Rbm46	9.23988e+06	26690631	6296162	8606688	5.12351e+06	3.65668e+06	1254100	9993800	4880471	17001269	5.06377e+07	10414690
P97427	Crmp1	6911976	1422572	18135470	6080008	797360	440747	2.16559e+06	8.39671e+06	4.10917e+06	6074752	1.19364e+07	25048030
P97467	Pam	21299089	2.4056e+07	15383559	1.86791e+07	22341590	1.69181e+07	1.92997e+07	17945034	2945409	20591415	1.74718e+07	19940690
P99027	Rplp2	15689800	11426890	31421140	44412392	24940240	30775500	37926804	34516205	45277760	1.00901e+08	48776688	51604136
Q08943	Ssrp1	7.97792e+06	4377567	1537295	5.39375e+06	13581480	3454196	7426282	3244843	4.95711e+06	92319122	3.40731e+06	3659507
Q1HFZ0	Nsun2	6.36213e+06	2.06942e+07	2939994	3.89836e+06	3.79348e+06	4.71681e+06	1055387	2.23348e+06	3020979	2026010	2689041	3563667
Q2EG98	Pkd1l3	7870468	4067460	12293930	18900960	2.82241e+06	4658623	3.06204e+06	38373055	2.94992e+07	55179031	2945352	10628333
Q3TCN2	Plbd2	1.6176e+07	4.78489e+06	6914204	11535540	7660351	10135191	7246830	11865320	7.33958e+06	10476595	6754107	74907089
Q3U2P1	Sec24a	4536648	34850304	9856665	1.03148e+07	1.88397e+07	46043380	1.00405e+07	1.55292e+07	4427378	30411145	3.52e+06	3.80709e+07
Q3UEG6	Agxt2	9.39486e+06	9549844	4852835	15114774	17009050	1.14808e+07	22920545	1.52379e+07	10088610	13191928	20067670	20462880
Q3UJD6	Usp19	8.05065e+06	10461590	5.98982e+06	5421971	9559464	4.71152e+06	11049160	7179693	5774049	10789740	35863001	27141685
Q3UMT1	Ppp1r12c	1.42396e+07	8069348	2162316	4.21169e+06	7295609	1137658	6616270	4901041	21934634	1635907	3571378	3.33933e+07
Q3UMY5	Eml4	37172340	27380280	10146486	11333916	5.02891e+07	9.89748e+06	24763845	6075062	3078519	4449457	8.17322e+07	7085051
Q4KMM3	Oxr1	9216423	6909129	10993435	8.64395e+06	6.36556e+06	9.76428e+06	4.02643e+06	21654930	5927442	16823820	13007180	5586085
Q5BL07	Pex1	4.77523e+07	22125620	7.89686e+06	12092126	8381607	2.48413e+06	5858350	5178864	9120365	1904538	5.24415e+06	1.15621e+07
Q5NBX1	Cobl	132312896	2043955	1463775	5579096	4767575	3.10573e+06	2.06951e+06	25053540	15512972	16115170	6709863	5.5473e+06
Q5SQX6	Cyfip2	19582615	3721839	6619033	4536840	7.9403e+07	23322540	13095840	26256690	15826620	16671950	1.3271e+08	10929781
Q5SRX1	Tom1l2	3797811	2040131	13231580	1.67082e+07	5601444	903477	8.73685e+06	27085640	16049648	206069860	9008772	18146540
Q5SUR0	Pfas	7122848	1.10519e+07	3.86879e+06	7372914	37169295	1.05318e+07	27440646	41592088	9813326	12445130	22832720	14575770
Q5SWT3	Slc25a35	15238230	15248230	17671740	15322810	13453660	13876000	23330865	38185992	24394070	24334165	29668320	21548400
Q60611	Satb1	22368030	5.87184e+06	4328360	8.37588e+06	5.88833e+06	1.51829e+07	19776790	7.36582e+06	3126829	22059439	3077239	4278264
Q61024	Asns	13002130	10788420	18525480	5.72313e+06	19796860	10958140	10249032	5440905	12327570	1.32722e+07	11429230	4922854
Q61176	Arg1	3569477	4382241	3308515	2252188	8.45507e+06	15879120	2459997	12078549	17126070	3630206	20942360	160659340
Q61391	Mme	1667606	5534892	8.16428e+06	17531530	26757245	14941030	12041910	1.15649e+07	3420577	9.46123e+06	1.22199e+07	2.74498e+06
Q62446	Fkbp3	4149777	8.2153e+06	13452890	9771349	10018370	14014580	12340005	35964309	9104701	9299013	13268195	4449893
Q62523	Zyx	4.32283e+06	7175769	6685209	9927659	6.67425e+06	5315761	6485391	4731161	9.05797e+06	4509046	2829695	4139930
Q63880	Ces3a	1793723	2232393	1734462	2959409	1.38507e+07	24965350	4.52767e+06	9948979	13009960	31467750	1.64244e+06	4.84938e+06
Q6NXK7	Dpp10	1.60299e+07	8010894	8833344	9224591	3569463	4.98783e+06	1945505	8543668	10679170	4071631	6.49497e+06	3639269
Q6P2B1	Tnpo3	125809932	107283000	94202952	40205526	59496780	41566202	40920512	2.9221e+06	4.19027e+06	55933888	4773485	2.61697e+08
Q6PD19	Armh3	50133208	5564438	1.19533e+07	15726965	163822094	32324450	1.01282e+07	18343870	4.47767e+06	18167360	1.29023e+07	7214286
Q6PH08	Erc2	6524153	9.2859e+06	13902380	5344811	12967610	1.68979e+06	6897148	8.39704e+06	9654143	1.2427e+07	6178745	17847260
Q6ZWX6	Eif2s1	7054046	10207470	10591280	19967560	1.54051e+07	1.3266e+07	11333685	24509380	1.26829e+07	11870420	12903280	11726570
Q791T5	Mtch1	1433269	3510864	2234784	1.18215e+07	4.2342e+07	27985370	64769059	6.73989e+07	32183560	26033630	132946000	6883827
Q7TN75	Peg10	2837004	2.43183e+06	8807497	1236234	2.47873e+06	13076880	21884155	7393972	1.32214e+07	6800275	1.68131e+07	937333
Q8BH55	Thnsl1	7255051	9025244	1.57472e+07	9.33547e+06	1760286	5099498	6.67526e+06	6516336	3.08027e+06	5580945	3099541	9160420
Q8BHE8	Maip1	22311515	1.30222e+07	7967775	10123438	8826605	8.31415e+06	8839504	1.6782e+07	46619141	4652600	9125776	8.21095e+06
Q8BLN5	Lss	6887722	2936058	4.66658e+06	8.80521e+06	2997575	19335860	4289291	6.5149e+06	8973960	4.03135e+07	32599179	118212896
Q8BML9	Qars1	6.06162e+06	1.35225e+07	2971892	8.29925e+06	11912895	19751500	24021583	13823020	31461155	17021990	12029479	9307079
Q8BMS4	Coq3	23617365	1.68257e+06	5917976	1.61536e+06	6.03081e+06	6962794	8.19403e+06	23044176	9.39602e+06	8040982	1.18141e+07	5.27004e+06
Q8BU30	Iars1	1934134	21563870	6342244	2.05056e+07	1.45225e+07	1.54439e+06	31515620	2924295	12289410	2145968	3.64018e+06	2314709
Q8BXA1	Golim4	1.49156e+07	17563498	4.93947e+06	5.5251e+06	5.30476e+06	19320930	990982	1.09622e+07	15851975	7991366	6.56975e+06	18044920
Q8CA95	Pde10a	3180717	19289244	7492047	1.93329e+06	3.70598e+06	5573513	15855100	5198929	36237855	8764842	2484498	3633767
Q8CH25	Sltm	6016447	1.01336e+07	20951505	14076660	39565815	25472220	2.1004e+07	23893250	17574220	28238330	27005320	9025477
Q8CHG7	Rapgef2	4.28258e+06	15281620	9705950	3193220	1760529	3.49311e+07	23080370	1816814	9996404	3.23198e+07	3677128	4.76804e+07
Q8CHT1	Ngef	29224820	4315174	14170110	29286050	40091366	21943805	1.54587e+07	1.97946e+07	31987501	26929250	26660224	22745693
Q8CJG0	Ago2	3461848	8985004	3.64918e+07	11458690	2392492	7587046	2.04104e+06	3013044	3.76408e+06	13840015	12881871	1.19884e+07
Q8K009	Aldh1l2	10748750	11655500	6408951	43678020	13669090	3547787	7695199	14520730	2.84967e+07	36689608	1.51977e+08	33107006
Q8K400	Stxbp5	7855817	7995868	8042711	13422150	5397435	34451547	5355746	6642233	19815960	16301429	81449952	78167928
Q8QZY1	Eif3l	3800635	9.68048e+06	14084730	6913014	4775140	8913894	5227451	9.02011e+06	4678024	4619262	4149835	6604116
Q8R001	Mapre2	1.0469e+07	4564449	4250915	6108970	8609435	5.07046e+06	7059746	49190704	38811965	49039220	6024735	14247515
Q8R0F8	Fahd1	25088215	9040933	15824490	27635785	31476105	29546110	9348024	38950750	21500030	28903889	20528140	19006735
Q8R0Y8	Slc25a42	24483521	1.91505e+07	20390289	17755695	21714520	2.5617e+07	2.52697e+07	18213960	22161420	24909300	12266620	12674800
Q8R2Y2	Mcam	12129190	37088126	6027250	8693428	10326500	10502990	11214890	1.04688e+06	12877715	12550640	16886360	14678310
Q8R550	Sh3kbp1	22764120	19066560	35362686	1.10623e+07	30896116	16469405	8253632	2355284	1577001	34737399	8.12573e+06	7490199
Q8VBT9	Aspscr1	6283568	4581257	4.72756e+06	1.26749e+07	6146526	7.74317e+06	1.34497e+07	25366290	1005494	8.10558e+06	2939139	1.48905e+06
Q8VCF0	Mavs	6.63082e+06	9.56615e+06	6843214	8177330	7.58238e+06	12830399	5150856	7692616	6683821	3156966	3.6691e+06	4964674
Q8VD75	Hip1	19525680	1.60068e+07	1.00425e+07	8557116	25656765	13628946	1.91188e+07	19666170	6.35311e+07	2.77078e+07	5.84013e+07	1.59285e+07
Q8VDQ1	Ptgr2	4398709	5694989	8.70035e+06	12550344	13626920	12592820	16746890	15811085	21631160	20654570	24733230	18274500
Q8VHK1	Caskin2	21989990	23747260	1.26407e+07	27203245	11703754	14755240	22686370	22615330	1.3402e+07	15249840	7.64843e+06	9306405
Q91V57	Chn1	1.1601e+07	4.37999e+06	4.66459e+06	3.19235e+06	15943050	11389326	14363000	3607284	5958549	15835410	7.74473e+06	1.88757e+07
Q91V88	Npnt	6.88171e+06	10490310	1576429	4205717	11771895	10595850	9.0045e+06	16852231	3049201	1627687	12108380	6.15011e+06
Q91WC3	Acsl6	60187032	9961879	67832992	87750492	16042470	39296575	26564330	35025720	63859420	28964830	32569946	27754460
Q91YD9	Wasl	1644067	52547500	10611070	8339788	14034650	9055505	4932995	50460820	18316310	31526730	46559999	12291880
Q91YR1	Twf1	8.70255e+06	4991052	24853090	10965188	10115360	6088698	10517486	7932416	9.50804e+06	9701188	8273861	3.1572e+07
Q91YR5	Mettl13	9610612	1.11452e+07	5842266	2419153	31730590	2562078	1.41349e+06	9.72216e+06	75486800	28886580	1484128	4.28534e+06
Q91Z53	Grhpr	13882790	54841008	38247226	26189530	20186010	17371430	35226005	15204140	17567470	30933379	9338799	11983906
Q921U8	Smtn	9916032	5138820	24109235	16660775	3.84204e+06	45832584	19927170	16906465	34891414	26083500	38841408	30337970
Q924C6	Loxl4	3489624	2113952	11484314	24679460	13691655	12006020	34474431	31213615	7.3759e+06	3491679	48716824	6.43149e+06
Q924D0	Rtn4ip1	20326495	7231324	1.58288e+07	7770403	10336177	7985470	12513330	12282420	10008060	11100820	8874095	6096617
Q99020	Hnrnpab	20182111	40376420	13498987	13158623	13509153	22741010	29455830	21502730	8122937	17270650	26006490	43419345
Q99J47	Dhrs7b	1753437	9.61291e+06	13117470	19258805	10819640	11824900	28073310	15598990	21637820	10718600	15730990	7932285
Q99K41	Emilin1	8.38603e+06	39890220	5.62091e+06	4471723	3.23973e+06	2.74004e+06	4309559	3564074	4683031	2333020	2813488	3.54767e+06
Q99KC8	Vwa5a	5141151	11470030	5647482	9.43519e+06	1.04453e+07	4509130	6968430	9694718	6.04663e+06	5243034	8981500	5385060
Q99KF1	Tmed9	1.23089e+07	4.63187e+06	9.6585e+06	3823703	2391287	1.94498e+07	4507992	12820353	7281750	9.29023e+06	8.3839e+06	7085447
Q99NE5	Rims1	8.68222e+06	11233526	4031644	5485811	6.57028e+06	7.72898e+06	14471650	8459999	4559079	16776625	4797548	6.24112e+06
Q9CPV4	Glod4	4.69714e+06	1.31835e+07	21180230	20702320	17990140	17808110	24926270	25430370	17448930	24368725	25283530	17275380
Q9CQJ8	Ndufb9	11903761	1.73478e+07	15264355	7269530	7584462	9784730	8.92226e+06	20309405	23519281	28669270	14072635	15378986
Q9CWK8	Snx2	6437240	2902445	4809517	20937920	9724639	6555253	8.45723e+06	5602623	7.7826e+06	13507895	5698261	23090204
Q9CWX2	Ndufaf1	5940985	7.29785e+06	40761239	1.08066e+07	7841933	7909856	12335710	11549660	7241643	9.87664e+06	4912350	9.4133e+06
Q9CXF4	Tbc1d15	7082987	6597614	2606444	6094476	10787620	8.33249e+06	4.05659e+06	45826075	1706804	9.77553e+06	7568081	6.35987e+06
Q9CXZ1	Ndufs4	27778100	24605810	80895440	8.11377e+07	61354972	82594568	116168517	47224151	126414896	5.43741e+07	1.43831e+08	131535052
Q9CY64	Blvra	11559806	1.17347e+07	15404030	13659145	15605010	12407945	16665845	12199695	15448150	12850665	18047825	19489075
Q9CZJ2	Hspa12b	7067290	9028112	1.12212e+07	7769229	6444726	3746576	14509140	12768670	11764230	7332102	10733110	11914310
Q9D071	Mms19	1601944	14247700	22985329	1270143	1041057	9.22323e+06	1.66462e+06	29219647	2578811	4.44448e+07	143683392	1694197
Q9D0S9	Hint2	26261319	8639449	31308674	14076530	52316920	22908948	21650460	2.24742e+07	15256110	62081020	55151104	36550800
Q9D4H1	Exoc2	54878860	13672651	17727690	40815921	9.89669e+06	16196100	12545928	23651114	4463075	5609457	21827140	1289668
Q9D6Z1	Nop56	35945240	38878179	7660613	7887603	11505515	3.9303e+06	13587110	12567092	11949677	9.16931e+06	3.10628e+06	14115925
Q9DBG5	Plin3	2.70793e+06	4.84455e+06	25985380	3996772	6.50918e+06	5891875	8347476	2.62862e+06	5494224	5.86091e+06	7573766	1.73024e+06
Q9DBK7	Uba7	16582610	15029350	10738289	1.13399e+07	8.24134e+06	14362550	4.07253e+06	17135000	5314853	6324675	6.55736e+06	5.73701e+06
Q9DC23	Dnajc10	1.18558e+06	626716	4659013	3062009	15351446	4996449	30606710	2297149	24055505	2199272	5324340	11775930
Q9DC70	Ndufs7	29437785	17627160	13644140	15294310	23116160	23715920	28959500	28653070	18509396	12257410	58665723	27601780
Q9DCJ5	Ndufa8	4.5944e+07	20639800	162735504	7.78367e+07	81382685	45846352	2.16634e+08	149528896	105477560	75962546	76464567	6.00993e+07
Q9DCL9	Paics	4230021	3.97623e+06	11377193	1.12628e+07	9.37711e+06	6789525	18807550	8.67151e+06	13006840	16023420	7235144	14798460
Q9EQF6	Dpysl5	60267460	5396876	8185696	6807577	3.34979e+06	4763177	6.69287e+06	8775072	6.84641e+06	11752200	8.21587e+06	2547613
Q9EQU5	Set	10703130	13798470	11940055	16447922	27091440	34878060	12156420	18017750	11510340	1.21997e+07	27917436	51323935
Q9ESX5	Dkc1	1.84706e+07	1.32592e+07	5799060	8574433	10229180	8.29688e+06	15372575	9797432	5.40815e+06	7685373	19367985	7898101
Q9JIK5	Ddx21	13613500	1.53959e+07	6.2377e+06	7155270	3725675	3249547	25572450	14717662	5.73524e+06	3799447	4263581	732809
Q9JIY5	Htra2	15998250	11846985	19933480	14378252	4.44632e+06	17760570	28646960	30289840	17871310	4974737	30802300	16863465
Q9JK48	Sh3glb1	3833024	9586627	8.09818e+06	9.67581e+06	12227894	9.37574e+06	8655338	16398506	14094730	6520412	15372330	9.4624e+06
Q9JKY5	Hip1r	14724740	12592240	5889886	6502929	4.16708e+06	8183880	13216625	7.83362e+06	2825021	5.54438e+06	32649588	7.22232e+06
Q9JLB0	Pals2	1.59121e+06	2828414	3238630	1.0659e+07	9188905	1.16305e+07	19305850	24330270	23591389	14361020	1.30674e+07	1.37689e+07
Q9JMA1	Usp14	10326060	10866850	9.07043e+06	1.03872e+07	9.71755e+06	15842221	9652945	8.86943e+06	17160860	1.28159e+07	7.1626e+06	26733700
Q9QWR8	Naga	2014299	1.87467e+06	3431686	7652767	5.15453e+07	2121695	10619400	598012	2.17711e+07	4592671	1340738	1502182
Q9QXK3	Copg2	9209004	6848762	41505020	9555133	6196620	1.78788e+07	46488808	40862160	3.33688e+06	1609181	3007908	61248175
Q9QXS6	Dbn1	4.11565e+06	12801280	9333474	5527902	971902	33624888	22867970	6181684	19395809	56774087	5952580	5757695
Q9QXY6	Ehd3	4737204	5.11256e+06	1.23415e+07	1337499	12412880	12441587	1.22185e+07	15008350	12952030	18603080	391489	20256410
Q9QYB1	Clic4	8130039	104298068	14608373	21144469	11828130	23927366	19540380	14308890	1.59271e+07	16765709	1.39174e+07	1.04624e+07
Q9QZ47	Tnnt3	33381930	15424195	3287658	1827586	48220939	38941559	16332066	13569870	2.81247e+06	12939730	6634616	2.11917e+07
Q9QZH6	Ecsit	11866830	13481295	6210766	10113450	14041640	6308077	7999852	13420040	7619053	6302226	1.24737e+07	11148789
Q9QZQ8	Macroh2a1	11905067	33420650	7378513	10474120	10187730	4939052	12000920	6009065	6.72688e+06	3247087	8.36798e+06	2054178
Q9R0X4	Acot9	3946131	5850811	17084030	18273925	20208790	26263860	9749103	22178905	16111660	21743688	32723700	3.66585e+07
Q9R190	Mta2	52545060	8196884	15006420	20120270	7748624	34408001	30883560	1.86427e+07	52009337	71857392	6019348	2323075
Q9WTM5	Ruvbl2	20017810	3.02851e+07	6911717	5015154	5708945	15228180	6.34694e+06	14466068	5.1807e+06	16044939	11460670	9.11288e+06
Q9WUA2	Farsb	6.08368e+06	6331960	1.16384e+07	8.13927e+06	6776338	10032760	1.74883e+07	7738162	19684970	11193060	10935373	11886766
Q9WV55	Vapa	1.95477e+07	2.83165e+07	29820964	5.76567e+06	7498084	2.7923e+06	8.2234e+06	8108986	6.41204e+06	7680197	10193610	7636090
Q9WVJ3	Cpq	1537724	1090167	20163051	12614900	1.36811e+07	8229145	12517612	3953243	11969570	12608550	17585500	19032630
Q9Z0P4	Palm	3238563	6050425	6086163	5668343	6.6605e+06	8278912	6.20632e+06	7908378	4784683	1.61997e+07	5.96889e+06	8.37011e+06
Q9Z1B3	Plcb1	4279545	3.40767e+06	25657921	3965917	13648450	8055016	4667695	22879720	18483800	14444370	12350480	11994040
Q9Z218	Dpp6	17285955	13888230	3.19938e+06	9788748	22935200	58055614	3179587	2030154	3721838	5.3656e+06	436161216	8291888
Q9Z2D6	Mecp2	3428076	7874123	1091433	5898115	13940190	22600470	2996329	22781430	1808653	9103357	13142760	6.50399e+06
Q9Z2W0	Dnpep	9939608	13174355	13715388	16268700	26621230	1.0551e+07	27740920	20838895	19213210	8978830	16399230	22796543
Q9Z2X1	Hnrnpf	3.94793e+06	18960440	19031355	24749420	1.34639e+07	18439930	26186189	1.77005e+07	21146720	21104410	13538901	13468375
P16388	Kcna1	15000330	9477214	15119200	2550818	235190	840962	21444179	9105454	3978912	6.81955e+06	629181	11253130
O08583	Alyref	16936991	3072247	1.3632e+07	2.8224e+06	3786109	4200744	6484623	11168727	2117859	2.68263e+06	466257	6354833
Q149T7	Ppm1j	1567091	5.31227e+06	2811478	4726055	8832399	1006517	19664840	15595140	2.732e+07	1.03652e+07	7583952	5158308
Q7TSI3	Ppp6r1	15282530	16733252	7792210	4181465	57500440	15835350	611216	30799894	4698993	7.6725e+06	20911442	5.65227e+06
A2APX8	Scn1a	4620199	2.07678e+06	1098855	3684943	8.84765e+06	8.80364e+06	32062380	5641519	7.11016e+06	1804097	16799150	5940119
O08784	Tcof1	25332506	4.78615e+06	4.17136e+06	5107735	7153372	5.15947e+07	13456720	4444253	73753260	2498738	12876570	80098604
O09131	Gsto1	39627259	35478275	6008001	22350755	39940800	35679952	39300576	29887664	32098910	47294954	65877312	59934324
O09173	Hgd	1.74234e+06	607914	4.33985e+06	4083586	6480807	8958951	3804625	1.02309e+08	1.29327e+07	34912194	1631892	20826922
O35250	Exoc7	16368660	10365130	48069632	6.83464e+06	2.04989e+06	7710883	8629777	11048220	5496037	3161323	4.58051e+07	19980138
O35435	Dhodh	5.93404e+06	8.45034e+06	14442375	10738440	15608230	8782602	1.47264e+07	27275295	11492958	13885500	11164870	8.58046e+06
O54887	Tsks	15585140	50559171	7973312	5804428	10580410	22282385	5256197	29258820	57644240	1.63629e+07	2946215	6614325
O54984	Get3	10469225	1.25439e+07	1.38689e+07	4568287	10664470	9114803	5211224	13071050	14368870	19029650	14374660	15954940
O70228	Atp9a	4944697	7188004	11028790	17416240	3.78595e+06	2.21267e+07	4898284	24193294	11504410	10120750	9.75182e+06	2.22786e+07
O70400	Pdlim1	1.11799e+07	2929807	2020596	5914555	9493930	9644988	1.08514e+07	769022	5512562	3530960	3.46448e+06	5867997
O88833	Cyp4a10	37965020	20676200	1.84725e+07	3382658	3.29919e+07	2.12322e+07	5812844	29742101	8.58352e+06	59362820	6.27744e+06	5786254
P03921	Mtnd5	29400240	31325321	49534140	32429060	14072080	17497180	38647050	36179490	4.18885e+07	1.50719e+07	47607832	35569550
P08207	S100a10	1.05443e+07	5.10597e+06	17089880	9.84411e+06	3.06878e+07	33231930	1.79137e+07	23847688	24837570	39931898	3630964	5320768
P08228	Sod1	11681200	1.03876e+07	31655001	29137330	27457960	34322118	5.37096e+07	54684008	29826065	34516801	4.89671e+07	41292928
P10922	H1-0	2.30332e+07	31878830	19205710	26495683	7754627	1.73831e+07	6367982	8827283	8.19182e+06	5906838	17116647	12849490
P11152	Lpl	1.1285e+07	9885388	17488510	15546370	7404336	17216535	4.71279e+06	6920311	15575320	1.27536e+07	17794510	1.2979e+07
P11627	L1cam	7.71222e+06	3.99726e+06	4626329	7428511	4592215	15004394	1932905	6419150	24270210	1.23997e+07	6042660	4.28922e+07
P11680	Cfp	3560669	3045457	42860067	1.12021e+07	6.8533e+06	4.71456e+06	1339834	2.22475e+07	1537330	80891526	1801007	3.14016e+07
P14131	Rps16	15709510	16104040	32959470	12485245	16803870	12496890	8115798	1.56106e+07	24071430	4378275	34104060	14177090
P14685	Psmd3	7.4196e+06	5044744	4954995	23743580	6147347	7.29345e+06	7425212	3.72514e+06	12163880	3.85602e+06	5.6719e+06	6181233
P16294	F9	14319470	1.02321e+07	15818100	9352461	8.11133e+06	32697840	25572010	2554540	2670078	1.66864e+07	25372360	5637897
P18654	Rps6ka3	1.31431e+07	25890111	1.89951e+08	6707164	3419843	42223252	5647274	5178265	7660330	444638	29204980	3.26693e+08
P21447	Abcb1a	24339729	2462321	5061871	1730327	26571831	6203978	2.99321e+06	7.54292e+06	1561905	4817273	20466850	6656713
P22599	Serpina1b	21383360	25233340	20081770	6650663	28108450	19511390	16219320	14339520	19757000	23769970	47812336	37411272
P23249	Mov10	7.56271e+06	7378225	1.17028e+07	3498634	1.34635e+07	2081259	8.85216e+06	9105790	17146583	16626190	1.34081e+07	4.17919e+06
P23506	Pcmt1	16137845	21488820	8.3496e+06	8.08002e+06	8474000	12208840	11264052	1.00514e+07	5.58191e+06	7.52061e+06	11280700	7.69903e+06
P28650	Adss1	10149660	3133756	8.41697e+06	1.23622e+06	1.36675e+07	20842650	1.01903e+07	2755767	8.27791e+06	5.20284e+06	1.47933e+07	9.34698e+06
P28658	Atxn10	6697897	11207571	18187520	3.61245e+08	2.64462e+07	5845959	20578845	11104130	1089428	47512416	1.20767e+07	2894464
P33587	Proc	4088578	40963490	375661	1.91771e+06	2.93793e+06	3822435	8916987	9.39124e+06	7854884	4452001	7.14551e+07	6.35387e+06
P35123	Usp4	1336048	1385534	10749830	3021717	3846212	6.85303e+06	22191050	5.56406e+06	2.09505e+06	2002241	7093096	1.59857e+07
P36552	Cpox	9423308	5.46417e+06	3359477	1.20002e+07	785813	660232	4581495	3.28688e+06	14422590	5.15143e+06	9923902	1335483
P37804	Tagln	9933056	9.99794e+06	7327417	16796249	6156150	10521585	7493981	8267904	7809418	7954887	6831426	7758348
P38060	Hmgcl	8740047	13554425	4579128	2235354	11842500	3548211	6498855	4641278	2480262	6228301	18995980	2.54391e+07
P41241	Csk	1.87841e+07	21093735	4770626	5900776	4.05681e+06	5674596	9.5505e+06	3618622	5370924	7583766	5515326	3.92468e+06
P42567	Eps15	13876760	8.56811e+06	41695856	15692680	9013403	12143120	1.35061e+07	4.63162e+06	5061942	7911105	6505534	1.0755e+07
P46660	Ina	2.67805e+06	1.20918e+06	83723828	8560489	25650670	62238580	38167205	19156900	15189510	20672720	4.91604e+06	11524050
P47962	Rpl5	7.19405e+06	7007032	10897860	28967440	1.07871e+07	1.35824e+07	7345150	10026936	5764792	9321794	49585140	3865567
P48410	Abcd1	8.13344e+06	4585930	12328410	6.1959e+06	16676340	72991744	13970905	10915290	1.30024e+06	50516610	5392829	2705483
P48999	Alox5	3608920	2.19678e+06	8058255	1873933	4608999	7.28428e+06	26065305	10624057	5.30415e+06	44454448	5973416	1.19388e+07
P49182	Serpind1	4189412	3474858	2472935	1824104	4883237	3.00972e+06	55381072	8739805	3806053	6193841	52415546	4.94022e+06
P49717	Mcm4	40140338	12039061	4594126	4886906	12484550	5.9581e+06	72148328	4787704	2.79995e+06	10807344	11958349	657456
P50172	Hsd11b1	31235080	7.05307e+06	11157571	3269741	9272703	3524619	4.78652e+06	22364110	8689479	12855961	8069569	9232695
P52503	Ndufs6	57615520	39373544	9.77075e+07	57143759	86068760	55089000	175404000	156175104	92523192	94989040	166979008	25963760
P54116	Stom	1.06268e+07	9.17955e+06	14400750	3364797	26397900	7595747	4583125	15024470	23048970	8521063	6828587	13745650
P55302	Lrpap1	9.56313e+06	7385409	4.30492e+06	3252543	4942027	8.38236e+06	2395411	3628086	2918942	3214915	2778203	43130302
P56391	Cox6b1	94654040	23684540	33400926	92324720	185213752	95149664	224290000	178980704	175173552	235645212	20001320	30516756
P56959	Fus	4079393	8.08029e+06	6361976	10470740	6.33221e+06	17818430	5.93643e+06	4239205	7.49106e+06	8528294	26662120	9701138
P59017	Bcl2l13	14801484	8.16579e+06	13683911	12929610	29947676	24544645	1.54163e+07	23467565	38282210	4.51165e+07	29506390	22312590
P59470	Polr3b	29824168	7036075	6647497	35138226	73192064	37068240	3.14832e+07	6.69468e+06	1.48694e+08	8.50344e+06	12051030	4255364
P60755	Mdga2	1.25936e+07	5013948	25293634	9.31686e+06	23680580	1.2014e+08	10834260	18421270	8.21786e+06	7516640	5688810	7.73421e+06
P60766	Cdc42	1.64318e+07	25680877	28371789	18948100	34536208	15094929	25945087	39957574	2.9901e+07	13642370	28358389	11537130
P61202	Cops2	3.71919e+06	5.17382e+06	6.18787e+06	10175140	22039945	10200420	8247500	1747607	1802259	787657	3517794	3457767
P63030	Mpc1	75213907	138882896	28254770	33373550	32173345	116586896	34705072	115277966	17946875	21280510	12910260	112898458
P63037	Dnaja1	4426805	1.05091e+07	4002358	4609648	4473818	3366151	6545728	4.78683e+06	5373661	7363872	5934236	5252908
P63085	Mapk1	19794439	15137310	46189092	3493953	6159883	3.35527e+07	1.74866e+06	2.16058e+07	65144548	2462986	3.78841e+06	2.22959e+06
P70170	Abcc9	94036794	7809691	1856729	3482313	11661300	12070690	4966504	8.18992e+06	14455790	4205094	11379465	43444472
P70188	Kifap3	1.00317e+07	8755563	1.02445e+07	8230074	9346897	14610275	1.39953e+07	4255898	7.02873e+06	5789783	7.648e+06	1383911
P70698	Ctps1	11324940	29423552	8.29853e+06	3.04918e+06	8982974	4.41243e+06	5580515	49631000	21565235	8.44756e+06	11712170	7131311
P70699	Gaa	1.36342e+07	896926	7.53968e+06	2.10892e+06	9.28023e+06	5071420	10166750	3.17444e+06	1984685	1.32772e+06	3976589	4.76355e+06
P97298	Serpinf1	683130	27502040	3777409	1.77202e+06	12430720	26511590	1.71638e+06	1467536	3.82605e+06	5525844	8599672	7025386
Q01730	Rsu1	17127960	12207970	10294260	8790952	16655530	29296480	17113390	23850740	19946610	18539150	23336640	25747520
Q03734	Serpina3m	2.7004e+07	10466770	2.4544e+07	378776	6036340	10211710	5367702	13485025	6482837	29822610	6.62859e+06	5.90183e+06
Q05512	Mark2	29974140	6.74295e+06	9.7146e+06	2379844	10131350	8.01188e+06	11937111	32284435	9.30933e+06	2.83915e+06	1.62319e+07	18317779
Q05816	Fabp5	7892379	16374100	37081500	47417520	38348880	3.54852e+07	9866038	16427497	28472260	48194512	47927935	22266190
Q08091	Cnn1	5555252	18492240	2.6657e+06	3.12005e+06	5.79842e+06	3.22971e+06	3600601	5.66681e+06	18360630	5095671	6.77806e+06	2037584
Q3UFT3	Garem1	11361850	1064597	6569304	2.85584e+06	1.37247e+07	10268249	5761485	7887273	6066875	16078230	6897254	3172295
Q3UHB1	Nt5dc3	33282360	1.19819e+07	13214039	1.57129e+07	45055739	38997080	48977672	26511396	4300135	3558659	4.80235e+06	3.8607e+06
Q3UHJ0	Aak1	1.21287e+07	11654310	5.05748e+06	1.00151e+07	5086824	86095152	10893231	2.17924e+07	6054753	3565652	5152756	1548923
Q3UKC1	Tax1bp1	9.10746e+06	4000282	15100605	5338607	4189764	4421466	1.28167e+07	3446608	11236630	4780327	3670318	2303174
Q3URD3	Slmap	5974954	15985718	1.65776e+07	1.43225e+07	4911012	8.19181e+06	1.38336e+07	9121051	4312377	1.59807e+07	2845372	8623251
Q3V1T4	P3h1	466992992	10389249	3632664	31771301	128736704	16110600	6.34214e+07	142361104	67901184	65377212	1330758	55151615
Q569Z6	Thrap3	21898555	3780299	3881462	7.21551e+06	3.57091e+06	6191879	2833155	3778399	8.21395e+06	6069393	5487414	5.32184e+06
Q571F8	Gls2	571697	463673088	8.47598e+06	3165726	1.10362e+07	1872973	5690209	4627048	4416738	7964637	1277796	11400850
Q5DQR4	Stxbp5l	7203011	4.62289e+06	14164130	1.14879e+07	2.67777e+07	4786104	5552042	2849145	11448060	9062407	17032255	19426470
Q5DTM8	Rnf20	13586730	31161550	15796980	54538720	11467550	18443495	16387906	18105730	13944000	21317880	28745894	18490680
Q5FW57	Gm4952	9.1991e+06	32883400	2.47331e+07	7739265	21971380	5796061	8.01099e+06	8078232	2921005	7764141	6724619	4570312
Q5FWI3	Cemip2	22552350	43430945	40722580	9893273	26258370	1832187	9.91104e+06	35448928	44266990	32198970	9709695	5.74628e+06
Q5HZI9	Slc25a51	7.07377e+06	7592850	7386539	7.61733e+06	7813737	1.00344e+07	7288608	6.95252e+06	1.11886e+07	9.00515e+06	10458759	9584463
Q5M8N4	Sdr39u1	4709098	16007310	10923965	8603113	12689810	12921730	9.63078e+06	9340636	14719260	7932587	1.40398e+07	8.68506e+06
Q5SSL4	Abr	13423080	29098250	34516340	4796794	3.51417e+06	22019569	4950610	3807986	6016188	29808740	6093314	11382230
Q60634	Flot2	3809067	13774990	24596450	7171497	5049904	7443513	8090588	2.35126e+07	13117100	8713061	9099969	2639698
Q61142	Spin1	1.9071e+06	965015	1.41488e+07	5366540	4.98976e+06	4778478	5358062	27928810	1.15066e+07	11918655	7710232	3.04057e+06
Q61210	Arhgef1	7944166	6366560	9564239	14952180	12334060	8150114	4527925	16011590	20129749	3.29608e+07	2250398	4685781
Q61249	Igbp1	7793219	6051891	1.76164e+07	18549460	5209504	7569789	1.57881e+07	4424240	996203	522158	12187538	6514103
Q61496	Ddx4	8.98527e+06	14533430	2454011	4390560	7832783	8.44074e+06	11728465	28104330	1.45538e+07	102758304	1.13032e+07	7277541
Q61753	Phgdh	13044130	25580500	12717470	17069760	19122270	21407280	6451942	7487412	8.34056e+06	6925734	15385660	12390380
Q62000	Ogn	1.06588e+07	19748510	24692210	18179970	28491925	25000470	16366210	52942316	17008250	19100695	29133110	22145465
Q62141	Sin3b	2980981	5598474	12289000	9.46231e+06	9108610	4822803	8.31488e+06	17178174	7323749	4957721	1.62753e+06	4.8194e+06
Q62165	Dag1	11214950	10662250	12257285	16476980	19659620	22425660	11765400	15807450	12410600	10575752	2.37376e+06	1.14344e+07
Q62209	Sycp1	19807655	15344835	1.85104e+07	11511300	21425980	18206630	10367985	21187070	6917712	154418304	33774300	76219880
Q62348	Tsn	18733480	8047025	1.6036e+07	8.37771e+06	2.4845e+07	3.05687e+07	3019579	23896810	8.60099e+06	8224097	6242098	71497891
Q62418	Dbnl	2318725	2365529	21630470	24807410	22347150	13304739	5487457	7203721	5768693	4635557	10493910	8270206
Q63844	Mapk3	15460690	2471845	2.43881e+06	3428610	22150930	8.12117e+06	4713744	5.69398e+06	4.75777e+06	527225	4869827	7.81168e+06
Q64010	Crk	13476010	9.48991e+06	11725925	4.24273e+06	9595527	7.05548e+06	13809440	9.29655e+06	8.40721e+06	5680627	9473082	8.65952e+06
Q64105	Spr	9812932	7488916	10098650	10593810	7800394	9321542	25026989	12843150	5667421	11578860	19593300	14540860
Q64737	Gart	11313111	16390030	1.21841e+07	2457347	9571749	8.45364e+06	61196352	10101410	4569103	15885684	5584167	4.65127e+06
Q68EF6	Begain	12797830	12380430	14300630	1.68152e+07	1.36411e+07	11885986	6319216	7336490	8615364	3.01972e+06	21993370	20485560
Q6IR34	Gpsm1	2716692	22279980	10450570	10487833	13056980	11362030	6.03401e+06	5101818	2297787	4542229	17505080	15795645
Q6P1G0	Heatr6	16732090	18926340	44872784	5051418	20881716	1.51704e+07	15884860	18391555	23506200	2.41405e+07	9.97567e+06	1.25166e+07
Q78ZA7	Nap1l4	32019915	18482040	23313805	23300640	15382800	22011980	20747600	29825100	17953550	18539840	27153886	14184390
Q80UM7	Mogs	17585690	21167270	23361530	37671770	21222090	3669201	11738926	4352903	1.46952e+07	20099535	1.13041e+07	2.51689e+06
Q80VI1	Trim56	4659290	4.36421e+06	4.71643e+06	7335783	24201480	10019960	1.0263e+07	14826610	1.83704e+06	2160376	3.91052e+07	10469140
Q80WJ7	Mtdh	42755523	291933600	425218	1.96233e+06	4816705	745303	1182710	36101500	1611889	2017424	9825442	6451043
Q80ZX8	Spag1	5088344	3073205	7859891	4457915	7470905	1.78021e+07	55823472	5487492	17679147	4.46608e+06	66463120	47543280
Q811U4	Mfn1	27368740	32571715	4050845	8.15892e+06	23850190	8.06527e+06	1.81283e+07	7793980	1.03302e+07	4387951	58250234	31444290
Q8BFR4	Gns	19898053	72543076	6168123	6387741	44226792	30571850	10516190	42931880	7046037	6237219	6596705	6814023
Q8BFU3	Rnf214	1380040	12610610	5.71946e+06	8932779	20344020	10289520	6361766	4.71656e+06	5779019	13308315	17112590	20206000
Q8BG51	Rhot1	7061902	29777590	4.54056e+07	4523180	4376608	2955555	1.58586e+06	718159	4352236	1.28703e+07	7077796	2082874
Q8BJ34	Marf1	12214480	19385325	85856624	16844720	65501180	11519010	25878060	24982990	8.62945e+07	1182652	5621403	19347290
Q8BJU0	Sgta	9364336	34509910	19837485	14982680	7008731	9.70167e+06	16304570	13330950	11734835	1.04999e+07	11235020	15806360
Q8BJW6	Eif2a	3.48539e+06	4566976	3183314	7000448	4903210	4195200	5108453	2451917	4429640	2245828	8104027	5279364
Q8BMA6	Srp68	9.89869e+06	43522281	21878350	8.24783e+06	3.09364e+07	5.76529e+07	18988160	19609420	14161829	22915620	2.05277e+07	3161149
Q8BPB5	Efemp1	10667104	1063233	15222590	1.82931e+07	1.15467e+07	30762330	1.19954e+07	33218310	16584600	14540680	11409750	8219101
Q8BTZ7	Gmppb	1385209	5.18422e+06	2960585	2109649	3567093	3026156	969052	21780345	4844590	8.67914e+06	3614908	8239051
Q8BUY5	Timmdc1	30941790	17276520	1.14157e+07	58165559	5831107	2.11687e+06	3.18653e+06	7362722	3896178	3.82773e+07	7.33146e+06	3304383
Q8BYA0	Tbcd	9393497	8.9228e+06	6.24768e+06	84031008	4.84008e+06	12264440	2355422	977183	616861	2.37459e+06	2333794	4357542
Q8C0C0	Zhx2	25675260	10252240	11386720	5.48444e+06	17921930	17933100	4672900	14667530	9.83554e+06	8.99651e+06	2590162	3282583
Q8C165	Pm20d1	1.52618e+06	8777847	52536620	40004344	36260175	1790926	116040441	113382648	24353451	43867760	59835465	61657601
Q8C854	Myef2	12706745	1.10763e+07	16538545	3290853	13631260	4309897	1.22098e+07	12330870	25196210	4285064	22477760	17361650
Q8C9W3	Adamts2	19646742	32766480	41927600	17659140	7.41995e+06	16492850	85346168	5.51014e+07	6513179	27104810	6604483	12873570
Q8CFE4	Scyl2	8476348	2664280	7098838	4134332	2.02894e+06	4632514	8519518	2851899	24234945	9240460	4163090	5093346
Q8K0D2	Habp2	2.07012e+07	5710744	8159855	4.38425e+06	3768539	3.91274e+06	6119303	8.99645e+06	7448445	2560517	5924316	7104265
Q8K1B8	Fermt3	52151958	16468010	20480680	4.29889e+06	3.46901e+06	9466863	4554496	4708361	7141321	1971144	13579084	3398887
Q8K1J6	Trnt1	13512380	28338930	8631594	2.24686e+06	137098253	5940279	6048393	3.81062e+06	7.84771e+06	5.93652e+06	302107831	744317992
Q8K4Q0	Rptor	1083348	6271645	18300220	3.20025e+06	12778360	25062150	5482781	4594689	198819043	857758	2.0115e+06	4616803
Q8R2H9	Phospho1	5363580	13503490	14641230	12108320	12028835	5778738	11267300	36532247	31033836	20933960	26793690	5529532
Q8R2Y0	Abhd6	2.55288e+07	8070116	2465905	1943710	26635600	6.14411e+07	3229198	5344444	381930912	24730581	6510088	6003004
Q8R3F5	Mcat	5678563	6493792	8813978	5.05636e+06	12254360	7981979	8167522	9129201	1.05225e+07	8.61833e+06	9.32247e+06	15455600
Q8R570	Snap47	15724010	7142406	19649610	21306685	132633558	18090470	48688032	42488420	28717940	46875790	788526	7757857
Q8VDM6	Hnrnpul1	1.20725e+07	7487560	3.91083e+06	2494333	6.02157e+06	3705232	4.46928e+06	1533634	3373981	5.77147e+06	1.23825e+07	9536732
Q8VI36	Pxn	9204240	2401237	2152692	2117441	7823697	25446883	4881098	9.41344e+06	2081926	27931970	5391831	4925896
Q91V14	Slc12a5	16060012	6.03053e+07	11212860	879581	1911246	9185078	2345605	3.26499e+06	9026735	10765940	16617040	20043230
Q91VA6	Poldip2	8619577	6905427	10913180	13375030	9927768	13396680	17289200	19534870	13992385	11796730	16838975	15432790
Q91WJ8	Fubp1	3814940	19571620	10484950	8927325	8991323	12218000	7424972	6042876	3799836	4.68824e+06	8.582e+06	8250406
Q91YW3	Dnajc3	2226785	9969984	300186304	81454008	22118100	135616500	20002010	6349013	150907104	46491912	44000680	5290748
Q91ZE0	Tmlhe	2.43708e+07	7071960	8520446	6821444	5847645	8629286	7143696	8078662	11076691	14051939	20364790	3553663
Q920A7	Afg3l1	4915374	20795968	4860266	9.43966e+06	5653081	1556405	4340528	5.91395e+06	3678539	5.25878e+06	49263020	6402144
Q921F2	Tardbp	10277517	8.7487e+06	17941630	11204980	1.14842e+07	1.77332e+07	14482800	12314485	6369196	19345470	7.4783e+06	10994130
Q922E6	Fastkd2	7.51155e+06	5594968	7752603	1.01344e+07	25352030	7163104	13326800	27479100	15211400	11225110	14104550	9.028e+06
Q923B6	Steap4	7.17514e+06	7714008	5768193	19797440	22837445	15070156	9952655	9433970	9192442	4804758	11861520	30787420
Q923D2	Blvrb	15972025	32424630	30092470	2.3436e+07	19777390	15868590	35617241	33317830	66798480	32847840	62076084	42381592
Q99JN2	Klhl22	4400865	9.40702e+06	7.16389e+06	1.70858e+07	6504005	4907974	10439430	9116842	6.35099e+06	8576504	9111176	11315885
Q99K43	Prc1	1.76344e+07	9.52876e+07	6839989	1763078	4861375	26613046	7826651	7.97085e+06	3.22917e+06	17692755	2046033	3.74653e+06
Q99KJ8	Dctn2	11100943	2460557	10763909	14825095	6647686	1.04685e+07	1.21516e+07	13103208	12782025	1.31466e+07	11275290	7044094
Q99MV1	Tdrd1	10618910	12474920	9502716	25734840	51050380	16921615	21801990	20859770	25012595	1699428	5.77458e+06	10719470
Q9CPP6	Ndufa5	32535700	11447460	77478560	83196840	64115952	47519569	113540304	125607296	8.72219e+07	97718088	5.54388e+07	74289568
Q9CPR4	Rpl17	10864660	8.08594e+06	7.34209e+06	12584360	19563710	30742100	11047990	10527080	5673975	61224992	1.19014e+07	8.17601e+06
Q9CQ60	Pgls	28769075	20405810	32059940	37746820	31786734	16395380	44927580	37508614	53495808	33474930	36758880	42625728
Q9CQE8	RTRAF	6813512	5.77138e+07	9747075	12207100	7860992	16060630	10554728	12410310	7593630	12007820	6596432	6512856
Q9CQI6	Cotl1	1.02073e+07	6056686	22216640	14762190	1.09566e+07	7558704	9540144	4.03663e+06	8.52983e+06	15014100	21828920	15080440
Q9CRY7	Gdpd1	8.60035e+06	5337233	5935308	18722780	8783479	1108645	11144080	27115365	5044103	1174949	7429165	1.0257e+06
Q9CWD8	Nubpl	10023993	28118070	3.464e+07	33736032	1.07437e+07	4525967	4183578	11088620	10778800	25542860	1.06028e+07	8434843
Q9CWZ7	Napg	6736698	9.03448e+07	198278704	149602000	5.33978e+06	12848630	8342067	115841709	10423610	61592992	4865775	5834632
Q9CXI5	Manf	14179630	4.55822e+06	1049973	528548	9814062	11074970	1207507	14534720	1875895	5.24605e+06	3519142	6614288
Q9CXY6	Ilf2	22856045	17960956	11164230	2.38405e+06	23511492	4.44191e+06	1526154	2.41039e+07	3593843	24194710	8754898	9552439
Q9CZS1	Aldh1b1	4056724	12562717	377203	11736440	3.90989e+06	7.21841e+06	3702089	1996345	5.74204e+06	1198078	2763338	1788274
Q9D0F3	Lman1	11571380	15736278	9595291	3869144	11228160	9.2863e+06	4.56563e+06	3674624	10110037	27273440	1.67776e+07	9653197
Q9D180	Cfap57	2737792	13394930	5.87843e+06	1990692	7529109	7.7343e+06	10191740	8706086	1659550	9589900	8986477	8986394
Q9D7A8	Armc1	9127742	15930250	51957551	24561255	1.1958e+07	13362290	25945820	22793440	8856146	1.01514e+07	11891590	13363110
Q9D8U8	Snx5	10761450	25727626	18080940	8.72113e+06	6235431	9530585	20723550	17826055	13977354	1.30241e+07	13030730	14972485
Q9D9T8	Efhc1	7.67963e+06	3299382	7232400	25662110	21862705	4352500	2789363	1.99268e+07	19183420	4.44947e+06	3417846	8950778
Q9DAN1	Pdilt	106980378	19414110	25057645	4.42425e+06	9.47275e+06	352797263	62039752	22140420	9995131	13031005	24267810	23785855
Q9DBA8	Amdhd1	3455164	4510680	2209220	1596935	882037	1518324	8774806	1533329	1.16253e+06	1657409	494024	2173127
Q9DBR7	Ppp1r12a	1487830	5048443	15907800	15358445	2822229	8.6489e+06	9081517	3883518	8729941	10095433	1872145	1726407
Q9DBS1	Tmem43	3983401	8.16594e+06	8.90424e+06	26159800	11435715	5678136	30233010	1.02287e+07	6.06699e+06	6.28852e+06	16215276	7108842
Q9DCZ1	Gmpr	25003760	23315165	1.92779e+07	27753050	15334225	17398870	21751425	22536480	15307130	2.03189e+07	2.2545e+07	20392419
Q9EPC1	Parva	11799310	10606594	19776300	14303720	5421677	10372675	1.06078e+07	16513440	16515300	9376996	48115190	19089230
Q9EPL2	Clstn1	21260620	17022910	7061408	5.43441e+06	1858001	3301866	5.3271e+06	2.58865e+06	3.6924e+06	5779771	412322	1892726
Q9EPL8	Ipo7	1.02696e+07	43605583	5050738	4682753	4350154	1.01752e+07	37511811	1.21752e+07	5184099	3.70216e+06	6671937	7.88665e+06
Q9EQ28	Pold3	4760030	15429926	14873280	54371700	19427168	4.4345e+07	31803655	6379075	27783291	11693550	96819673	3231716
Q9EQP2	Ehd4	16130990	12874710	14838240	10155998	5207790	1.31742e+07	14558875	21499105	41633688	35828496	1.37866e+07	18718830
Q9ER00	Stx12	19550150	10375740	13103970	3841424	2682215	5595861	5445100	6038543	10045814	2.08435e+08	8669342	5670368
Q9ESV0	Ddx24	1680760	455650030	9893506	208237219	17476670	24295350	19206865	20387720	9725801	10700305	4026711	2580446
Q9JIL4	Pdzk1	2618903	4118536	1894042	3988156	8.31262e+06	4.10042e+06	9.96485e+06	11416933	15845080	12028775	912908	8339445
Q9JLF6	Tgm1	2446350	4292327	50987248	5961679	6863373	3.10751e+06	29133800	4465376	12966933	7913079	2234265	8302631
Q9JM76	Arpc3	12185830	16426110	17300150	16111410	16185110	8773998	1547867	13015225	4607264	1.17422e+07	20306565	7350992
Q9JME5	Ap3b2	3179960	11585520	1.40339e+07	15479790	11706455	9.2076e+06	1.43696e+07	1.38799e+07	40012886	799366	1.44915e+07	10355950
Q9QUM9	Psma6	15810240	26660165	25534710	21166330	25538580	17205550	13355360	15956720	19407090	25784500	21832350	2.43369e+07
Q9QXD6	Fbp1	1.56804e+06	8359003	2.53346e+06	7461490	6.08586e+06	91151570	13690080	19078420	1752106	4.19645e+06	5868929	8.77141e+06
Q9QY76	Vapb	13749120	14025565	10858410	1.2754e+07	2.56052e+07	1.60435e+07	39390220	19384310	17147305	11082160	16416960	18442960
Q9QZ85	Iigp1	8423178	3859870	27968360	10169891	1.06073e+07	14142080	44635953	9.36753e+06	53886140	57451192	34330041	4234471
Q9R069	Bcam	3.88254e+06	5037198	5436959	5683870	8.96496e+06	4676983	8599015	8.62742e+06	5681377	1.04002e+07	6422597	8.76782e+06
Q9R1E6	Enpp2	15142270	12162890	2303832	2080331	2.06873e+06	5.55337e+06	1400867	5.79114e+06	8091977	10487580	4368192	7936252
Q9WTR1	Trpv2	9272887	9348337	15784690	18223780	1.16044e+07	9.53246e+06	18352875	12987315	6513571	6.70956e+06	20445520	2.50101e+06
Q9WU79	Prodh	18002500	921798	4703932	53900749	31847020	23719180	6.86733e+06	2869473	1838666	4.95305e+06	6.24159e+06	14582300
Q9WUM4	Coro1c	2603935	1.375e+07	32835340	8.6109e+06	13382500	4926231	12716295	6405687	1.69716e+07	32540694	18921211	1.12173e+07
Q9WVD5	Slc25a15	2.67089e+06	1.21099e+06	976727	8.68566e+06	1506589	11651130	753346	1.99367e+06	18470627	4427299	4164969	23020582
Q9Z1G3	Atp6v1c1	1224763	4784075	5.09363e+06	5.94949e+06	1.43331e+07	2777226	4549057	7090792	5566281	3409357	9526112	13975240
Q9Z2G6	Sel1l	2121550	2096368	1531155	2.61776e+06	2.29838e+06	3.4773e+06	8.66761e+06	3259967	1722857	631699444	2235570	1.79553e+06
O55042	Snca	9.68614e+06	1.47494e+07	4747767	2748655	4819641	2001732	4111818	5.09764e+06	4585674	1.2176e+07	15555249	7633161
P27048	Snrpb	5887053	7432993	1.04062e+07	16115295	6623539	9343462	10205340	5640978	1.14434e+07	15982980	15387620	11532560
P83510	Tnik	9646767	5452412	1.77218e+07	1.14842e+07	13353655	17115740	8.30608e+06	37838746	5315884	5193984	8.29067e+06	7336007
Q2M3X8	Phactr1	2220223	6607729	46883410	36389791	15384953	33738400	118127737	26854650	55028928	12791310	4.46755e+07	9078694
Q69ZK9	Nlgn2	8226925	9891969	2221925	8418602	20345560	23217280	8794374	5.75298e+06	889126	1265136	3806835	3600766
A2AQ19	Rtf1	7611828	25476120	6761569	2.82956e+07	2107616	6958422	5314187	12776686	2984245	4564638	6.74864e+06	4.28861e+06
A2AUC9	Klhl41	7004251	1.14945e+07	1922402944	7276942	16810400	14880090	2.39966e+06	14665436	9.61861e+06	5216715	7290016	26124210
A3KGB4	Tbc1d8b	11684220	9.80707e+06	4183691	10356636	4768569	11596470	3.07502e+06	5.42676e+06	9715598	3.07354e+06	5.07053e+06	5104342
B1AZP2	Dlgap4	19907141	8110995	7274065	11426605	14424480	9.16073e+06	16345070	112578390	11045130	18286640	354409581	1515016
E9Q7X7	Nrxn2	22275985	18782260	16168480	1.02707e+07	12955880	13799650	18577875	51057928	24710120	32700409	2.7793e+07	1.02793e+07
G3X982	Aox3	41460700	9819990	13139000	27411250	5582513	12049980	5470442	22025130	11070080	7760664	3451588	8173591
O08692	Ngp	14631900	8.48934e+06	6685312	7778006	16087045	18113260	23207350	1830601	40174480	1.13308e+07	20616170	19758000
O35114	Scarb2	6723138	12494660	11863530	16377380	20264750	13820777	8.26965e+07	30322950	31210050	17518920	13514840	1.04748e+07
O35598	Adam10	4387630	13638350	16896512	4616312	23122005	3127534	22585940	2703416	23790476	55244688	2067799	1895039
O35658	C1qbp	9.97664e+06	91537144	14111257	19682340	35220050	15808860	22372790	19037660	24601190	6053243	15499080	11145210
O35841	Api5	15960085	4739704	11207211	4581994	3123660	8.07485e+06	8454914	3667103	36068432	6845223	4780980	7075920
O54749	Cyp2j5	21043230	8.73112e+06	1.24729e+07	6491079	11228660	87080208	1.13422e+07	6762191	60348120	11822620	7581213	14879800
O55111	Dsg2	3461116	1531212	2.25501e+06	1754329	30370654	3202558	3257663	5.24073e+06	2098151	1285297	7.4495e+06	6350538
O70194	Eif3d	11604900	9937735	1992160	10614670	12320160	14048710	2778102	2159324	21422530	18370930	2666913	11843902
O70468	Mybpc3	20338110	8080584	34070714	12399025	10272284	1.04614e+07	3.64481e+07	15745480	3.41645e+07	16357145	67489408	8361993
O70589	Cask	7526866	6.99963e+06	16922585	14751153	53553318	22474597	11821732	28671905	16369306	5.12268e+06	5173881	3130704
O88531	Ppt1	1.09674e+07	5.73135e+06	33471020	12632720	25005330	5750474	7616663	38633455	8190395	23694970	1961321	7335015
O88545	Cops6	6043705	2880695	4878647	4441106	4813104	4995705	7.86968e+06	6530136	813857	7343423	3068718	34447012
O88947	F10	3031718	2724485	1.78997e+07	2.75739e+07	13095820	5.45595e+06	3441600	20099685	6515736	10124170	1958276	9117566
P03911	Mtnd4	9806378	27033110	3.26173e+07	42970712	10557090	40921885	56305232	4.82847e+07	44580768	35523121	31535921	27491960
P06537	Nr3c1	10716080	9851077	73545908	139547636	51971700	9.33861e+06	8.66851e+06	4339818	56362620	8.43336e+06	4035908	1520564
P08752	Gnai2	9.58565e+06	15024480	30348070	10293040	2.82861e+07	25344129	21445550	20575960	26991025	1.07676e+07	23239600	19894030
P09242	Alpl	3.66418e+06	8427656	4958167	13831698	31089405	30196760	7.87391e+06	2.75833e+07	16556110	9.1517e+06	49504294	100399600
P10637	Mapt	6161994	3920752	6650770	12851345	2.93553e+06	1641782	5.14006e+06	3630142	4060268	2680045	3046195	9615720
P10649	Gstm1	28377480	17222115	23950812	1.86022e+07	13651470	15089194	32737350	2.874e+07	19295460	4545826	35083620	29359190
P10852	Slc3a2	7725069	5503109	964907	2012283	9323453	6502462	9932885	14521850	1011612	8.95924e+06	19735300	8.85183e+06
P11798	Camk2a	1.6839e+07	3792563	9809193	2079888	8.16687e+06	25229901	7808461	24693030	10097510	4.2441e+06	3.80102e+06	983749
P11930	Nudt19	6090990	6374454	28549964	7778611	5.5916e+06	7976167	7.18009e+07	3419787	1.62457e+06	13460010	10776660	13781960
P12023	App	26472220	9876030	13317140	17973283	2428935	33205470	9.28098e+06	20335680	1.36412e+07	14929099	29153320	20242710
P12265	Gusb	8427590	8.78253e+06	21398830	16194810	15961390	8.86274e+06	21192400	12681340	1.12415e+07	15463570	12513479	8926980
P13595	Ncam1	10378790	6.41174e+06	4.84998e+06	11629840	1384069	2497274	1.47269e+06	1805757	2935927	5079809	46894880	21078410
P16110	Lgals3	14626730	5904056	22158990	39138211	17227235	24243864	20404245	1.22261e+07	22727001	19557980	3.2572e+07	42734620
P26369	U2af2	9472790	26277451	3.67473e+06	4120613	1.15533e+07	8.59415e+06	16903970	13518510	15227120	1.60614e+07	7402151	7627356
P28352	Apex1	141876091	4487825	36621845	103790173	1.90848e+08	6988811	2278716	1.07467e+07	250446811	8390096	1.11666e+07	25358150
P28798	Grn	3498447	1779294	8136646	6794936	7680061	4524966	4503477	3.68151e+06	7.05786e+08	9019166	9.66265e+06	9899464
P32921	Wars1	5515629	7593761	12637630	13293680	8776985	13996470	18297760	11668160	9.12383e+06	13697210	12940560	16736020
P35282	Rab21	9.57981e+06	3563157	8217969	7.78739e+06	9651180	8.61673e+06	13560540	6.80323e+06	7.65097e+06	1.08102e+07	6637949	12286750
P35293	Rab18	8671097	14934860	9369490	13728560	20106840	14914970	20018900	21139440	19967050	13248110	24785940	31248866
P35822	Ptprk	5757408	4.77536e+06	21626830	1.93787e+07	32171450	19195439	27071310	2438459	39996312	50706480	41235020	25896276
P40336	Vps26a	1.3442e+07	11090950	12347560	16252720	15447250	15219150	17293955	7135595	14300230	11469930	10517185	10857950
P45377	Akr1b8	4827906	3945799	5813860	36892136	10912800	8090593	10833190	19183165	41181712	29155169	8905777	7735857
P46412	Gpx3	50584375	9.60324e+06	30706900	19095740	10654030	11278995	12934180	27862310	28005870	20662380	26887020	14309310
P47754	Capza2	25592320	20784950	12752660	32568889	28887080	44501870	28988809	29107140	31181280	27329815	18505710	18429630
P47791	Gsr	1086567	9028330	959228	3.16809e+06	7140358	9.64977e+06	16354970	6037410	1.09257e+07	2.03816e+07	9467537	19071870
P48356	Lepr	2945794	2212810	1.34464e+07	4.4619e+06	5420498	19166360	5850976	4644261	7310174	2775383	4.57086e+06	8375894
P48774	Gstm5	4735201	16415025	1.19062e+07	1.50511e+07	1.00438e+07	12704060	7375604	8452722	6.16979e+06	6124304	317339	392237
P49586	Pcyt1a	27799180	11699926	7243178	143171830	2629006	12890720	9.96424e+07	1.22857e+08	7.28396e+06	5824291	5822808	1.3803e+07
P49718	Mcm5	6923395	4661630	5.96792e+06	17508370	7.52072e+06	5708480	5.07376e+06	9.48993e+06	3.80114e+06	5921045	30495850	1678059
P49817	Cav1	2.85495e+07	54516647	133400252	108656488	58656768	5.06294e+07	96383280	93427832	8.42864e+07	159241296	26264849	96736512
P52196	Tst	3.34384e+06	6.37894e+06	8761792	7670130	9534890	1151299	9731099	1.57783e+07	9489827	19766340	12419220	4544791
P54823	Ddx6	4471270	4579984	31833570	4.54105e+06	5514242	11578010	121469846	53997980	15881930	1.13443e+07	3.07776e+06	1955296
P56501	Ucp3	11095260	1159415	9.64496e+06	10476590	10636250	4908701	23562140	14998474	1.04051e+07	12956130	9.40467e+06	6430947
P56657	Cyp2c40	36386360	35330080	6.79279e+06	4.42108e+06	1.03762e+07	1.6788e+06	2692256	2.29208e+07	2961908	1711057	13513295	2062644
P58802	Tbc1d10a	5.53708e+06	25896840	6190596	1.53615e+07	7436921	23961660	13967370	3.83976e+06	6030332	1.04701e+07	83789048	2.92776e+07
P59016	Vps33b	5898115	3480450	5588817	3633644	4152267	3857007	8697366	16475420	3185829	2.42409e+07	3.59289e+06	8423361
P60843	Eif4a1	17383240	18673790	3.02039e+07	8409680	12181290	11948840	1.10484e+07	18711825	14216147	19749940	31948680	13945856
P61089	Ube2n	20727950	10591560	15025960	36092008	38421448	23831220	44982912	44982226	27243369	48354460	37305726	39797040
P61222	Abce1	1.85464e+06	1.69002e+06	8543625	9.02415e+06	6318609	6777809	1.81572e+06	2.66362e+06	2095683	2.29745e+06	631639	6889421
P61264	Stx1b	13709320	8173332	6.55046e+06	2169585	5099067	8905435	12148880	5.37573e+06	1.06157e+06	1472210	3.35783e+06	5731527
P62242	Rps8	6.23425e+06	24687730	1.84111e+07	28361130	8889700	3958798	26722860	25698805	7226866	20937110	17807312	24013850
P62482	Kcnab2	3.08512e+06	3736622	7940260	6049520	11166990	1.01862e+06	16310735	8759838	5.65343e+06	979661	20284410	9037865
P62631	Eef1a2	19693353	14127689	21018050	8222909	67911424	46830726	78768600	28072691	8249039	24574900	29362081	24882715
P70372	Elavl1	8.69556e+06	3330425	2.9214e+07	22845960	53744396	32518266	24561170	4762470	4.93454e+06	5.37061e+06	8.6058e+06	6498895
P70694	Akr1c6	17883475	12001320	3.68765e+06	4149847	1.95096e+07	7.70935e+06	1331203	1938617	3154778	4184187	1923457	14519600
P97352	S100a13	23337490	17965860	47602240	38933400	24683890	39367860	52593752	45606760	39930872	35070728	54940770	56686312
P97379	G3bp2	9364747	5637099	5132514	17958470	3.05743e+06	4861048	4982103	8.62422e+06	6359027	7.63607e+06	7.78198e+06	7272798
P97855	G3bp1	13945501	3.2541e+06	6.0688e+06	7665669	5221061	6081808	8191824	8468119	10203644	4455305	7166154	24232024
Q00897	Serpina1d	15588590	22546910	93298144	76712360	19940070	15153130	83693600	86249888	65499313	92539200	178280400	111181904
Q01098	Grin2c	54818448	30631661	9837239	3493761	6606884	22324611	2296122	3841554	2249614	5050863	527331619	797730758
Q06770	Serpina6	2.26018e+06	16991480	28391550	4.04522e+06	7759683	3419893	3616145	1488508	613264	1771597	11093540	14029870
Q07076	Anxa7	12085110	8.26902e+06	18406175	19458370	2.29065e+07	5.05037e+07	2.80438e+07	27504500	18544950	34077728	19345835	18523040
Q1XH17	Trim72	51744480	1501368	7357909	8170626	9.5472e+06	12025510	9.45943e+06	29783930	6261103	2.23317e+07	4235310	1.13092e+07
Q3TEA8	Hp1bp3	2426273	2.36716e+06	3721657	5.86428e+06	2943274	6057067	2097341	12608490	7.08266e+06	1.15566e+07	1.84602e+06	2223713
Q3TRM8	Hk3	7.97282e+06	9754381	39829200	8214610	11971640	3.04827e+06	6336052	27163056	753896	6638398	34319792	26502390
Q3U213	Serac1	2.11093e+06	5.68235e+06	16816090	1935840	4.30526e+06	6.87601e+06	15361970	47816592	22005140	29712620	8.6844e+06	1008818
Q3UEB3	Puf60	24776855	9248474	14463000	19019990	4482215	3.13028e+06	3605831	5099112	3399348	5920168	6441743	4.07836e+06
Q3UMF0	Cobll1	930280	4553026	15319000	22750680	6537077	13423300	188512872	4.23954e+07	1524726	1.11774e+07	2294122	8650214
Q3UXZ6	Fam81a	1854224	7241013	24264800	3.98229e+06	9100604	13827480	40323780	2.78387e+06	13132970	4149070	2.55104e+07	1037249
Q59J78	Ndufaf2	6.27635e+06	4596299	4018478	10677790	14042900	8776505	15655670	12886005	1.02207e+07	33923648	4172463	15376698
Q5HZG4	Taf3	1.15499e+07	1.25373e+07	18578715	4994051	2115207	21217368	5576918	10859736	9.36014e+06	8612253	28006950	12686770
Q60625	Icam5	1164681	5845751	2.84132e+07	4.51585e+06	1582570	7078829	10996370	14354421	8881195	1.28637e+08	3.19783e+07	61740472
Q60676	Ppp5c	1554894	2.2999e+06	6.34394e+06	3.78636e+06	110271600	5863922	6.08211e+06	33378200	2.44999e+07	30967300	6.15297e+06	2.00123e+07
Q60692	Psmb6	8761277	17102006	9.45245e+06	12110090	13792870	20204490	13134248	20136760	20928915	16548580	14500012	14492840
Q61081	Cdc37	5443172	7841342	20529540	37701472	12258472	8238351	1.50086e+07	26212460	16233130	4.10068e+07	1535766	15146810
Q61584	Fxr1	3165921	21581988	1.8938e+06	2881479	3909758	1924321	670827	1538371	735921	5909206	9580315	3154871
Q61730	Il1rap	565934	1812860	1.2393e+06	1365089	1.31425e+06	8.39005e+06	21449710	7078714	1.91085e+07	1.72604e+07	10504670	20277244
Q61881	Mcm7	2312055	4693082	3230956	562441	2864319	6631080	19917120	4948382	9203441	20597750	11459140	3046156
Q62318	Trim28	5308910	1.28705e+07	14863200	18730455	12531530	2.09881e+07	12351720	3567309	1515833	5.71054e+06	5629863	3990874
Q64213	Sf1	2913165	13742780	3131274	795494	15222410	3293657	6198505	3.2142e+06	9.56355e+06	5816309	4.13811e+06	5795494
Q64436	Atp4a	6.93264e+06	6066039	5829474	1.97624e+06	4387119	8.72619e+06	1.01063e+06	5233963	1573254	3802806	3.518e+06	8973152
Q68FF6	Git1	20209000	12624580	11953150	8327996	3.0196e+07	22135254	3.00438e+07	27097350	19942080	15867365	39143752	13970010
Q68FH0	Pkp4	26241955	41525505	13414450	6642174	1.69007e+07	17877860	15487091	21493730	14440025	166639504	4192225	2.11947e+07
Q69ZH9	Arhgap23	10346400	31611280	900620	6.37252e+06	20919810	38351320	17194150	17266900	54741368	18838410	2381403	6661701
Q6NZQ4	Paxip1	2082940	2405327	2088696	8362116	6.04175e+06	8400923	6069325	7123727	6596408	17403415	3.45847e+06	7.52407e+06
Q6NZR5	Skic2	18324957	14104020	5728424	6806406	8.30623e+06	4309360	25244085	8.10211e+06	4.29919e+06	7994536	10339770	497891
Q6PDM2	Srsf1	6319746	8.7421e+06	9935946	8582698	10520600	7717706	10716060	8374381	9.49423e+06	7449604	16077080	8.97962e+06
Q6R891	Ppp1r9b	904456	5367519	7.99504e+06	1.27446e+06	1152451	2233063	2251750	9401020	4927795	1868812	3926798	2685408
Q6ZQI3	Mlec	3.35122e+06	4220628	8339644	1.25055e+07	12029065	9426291	8.19046e+06	17676615	11824740	8.07165e+06	11066170	10714160
Q7TMK6	Hook2	5749108	8930205	9.54673e+06	9.37534e+06	2923929	4642498	16469945	19501410	28569800	9.87605e+06	368698304	1.0594e+06
Q7TMY7	Ipo8	1680141	3427953	4.87915e+06	8.9202e+06	7424258	3032911	8.74854e+06	4585860	6799467	18056710	4381513	8271926
Q7TQH0	Atxn2l	7443071	7573882	38114180	14609320	24337300	39849260	22654565	24172710	4971696	1.22341e+07	14056040	1070291
Q7TQK1	Ints7	8571300	4715966	19914801	2.3547e+07	10082140	8109730	4.96938e+06	13421310	58536504	56464405	9.10758e+06	7263172
Q7TT15	Galnt17	7264361	27294984	10575999	984096	6.8196e+06	23318480	8296552	3684470	14383480	7789070	100365904	108573000
Q80SW1	Ahcyl1	15324896	4745116	11300180	7.8618e+06	9795220	1.00495e+07	10397953	18236830	19584145	16312460	15636050	14603920
Q80U93	Nup214	8996518	12037080	14453950	1291171	14807011	7915244	14520815	3403316	12222861	22673375	77713238	7447648
Q811J3	Ireb2	1.14959e+07	2349022	8.96162e+06	5134188	13373750	2985638	9070399	17673724	2402313	9899932	2.6249e+06	4.71061e+06
Q8BFP9	Pdk1	1.03399e+07	9526108	13100725	4.31384e+06	5841838	15651950	12973850	13627570	18637370	17975270	15757970	18311820
Q8BGD9	Eif4b	815426	9.24592e+06	8.85798e+06	1541144	3492243	3431187	1.54646e+06	6574533	1.19227e+07	8753234	4735594	5507333
Q8BHW6	Spata21	1.56026e+07	19273200	4325464	7693564	5.60369e+06	7.31817e+06	1.60065e+07	1.8009e+07	1431580	917350	544803	579494
Q8BK67	Rcc2	2.32106e+06	2.73016e+06	9917994	5406452	7817780	4193123	9621157	6788394	5.24096e+06	2763600	3.82111e+06	2.44481e+06
Q8BVI4	Qdpr	2836358	1780783	15993335	5918406	1.94256e+07	10328385	2.47407e+07	7751517	28046720	29811140	15060090	1.72186e+07
Q8C052	Map1s	5695054	16697630	4490407	19218790	15129650	11937400	9181658	12861350	1.06506e+07	3476960	13800140	8347326
Q8C0R0	Usp37	6.05006e+06	6.85403e+06	2164209	4776356	7491323	8464331	276680614	3496251	5668707	8069845	8252567	7370079
Q8C1B7	Septin11	14968510	18332560	17591620	15764894	4613245	9486658	20547000	15336315	10819588	11737870	14557110	10464624
Q8C5Q4	Grsf1	7232127	3.946e+06	9.01877e+06	7455354	1429647	1847312	1.10763e+07	6472903	9922845	5414000	9521521	5648590
Q8C6J9	Nlrp4b	1276108	1636269	1.94644e+06	1138648	1254311	6317872	1550723	6984857	1.35704e+07	45063833	8.73681e+06	2.111e+06
Q8CAK1	Iba57	17847390	6256490	5941903	50144774	26486290	25560940	19849920	12399460	29603530	29983480	9.48659e+06	10908780
Q8CE50	Snx30	11997590	1.03992e+07	3632276	6.40215e+06	4618749	17995584	5.07099e+06	7616078	4660918	13338110	28007823	9.25852e+06
Q8CG14	C1s1	4743719	1266431	1178122	1628684	2.24399e+06	6.94203e+06	3077665	179111	4485758	1.14508e+07	2169959	18898050
Q8CHR6	Dpyd	51128128	88456132	124952294	6565060	1472772	1685324	4514805	3827195	4901118	4334601	2527370	609120
Q8CHY6	Gatad2a	1194914	3442093	3047103	32612970	44559672	5.82077e+07	46757830	45977272	41673694	33604546	14432690	53059921
Q8JZX4	Rbm17	3936693	6459286	2.54659e+07	16891330	8151449	15140930	24478620	36050352	12690190	16530760	2.99572e+06	3.53296e+06
Q8K1N1	Pnpla8	12803650	9818739	12340000	16414882	9164000	10934276	7255679	8326098	20151740	10938460	15864230	7741725
Q8K297	Colgalt1	18094075	3454593	22452530	7.90012e+06	26412030	15665795	18861140	21164090	17407940	4108686	13943740	24190234
Q8K2C6	Sirt5	3.43207e+06	4231826	7199353	1.9124e+06	2370568	3383135	9476391	4754280	4419083	5281324	2.17267e+07	12306500
Q8K2F0	Brd3	1.75933e+07	1.89171e+08	6.75671e+06	53508032	1.89816e+07	69522550	11670090	21099220	39353408	17935350	5769224	10931975
Q8R010	Aimp2	3903420	2640993	3437492	969084	7072164	2.83097e+06	7437204	3586802	11480400	7055513	14077440	4305152
Q8R123	Flad1	3146270	4812324	9.29166e+06	9.45063e+06	6982789	5.90085e+06	8.44102e+06	8.12293e+06	4293776	5025723	6358763	5489914
Q8R3N1	Nop14	10070548	13872850	7.06528e+06	13284120	1.37355e+07	27960350	1.08668e+07	24814860	16390370	1894888	1380653	5.04497e+07
Q8VC12	Uroc1	3.15445e+06	50512192	6963271	2581148	33003834	86747152	7864100	5761958	47608886	5.41063e+07	35452912	1.73211e+07
Q8VCG4	C8g	7.71895e+06	5007219	18695013	49956140	3545597	22311510	27663520	13032531	11641560	1.73159e+07	4193361	724293
Q8VHG2	Amot	5.64102e+06	10358450	32649170	6.31986e+06	8.57233e+06	5.13739e+06	19055190	6207771	8.2618e+06	6737484	4778430	473956
Q8VI24	Satb2	5668681	24373800	23621305	8656388	40729820	8.54717e+06	5892780	24442450	1842860	1427441	526418170	34474032
Q91VR2	Atp5f1c	36223632	7913631	30193470	23066090	42161755	32115040	43108779	45428786	52861761	52122672	34874086	35301289
Q91VS7	Mgst1	1.65617e+07	1.19764e+07	3747950	4.14013e+06	1.46782e+07	21200880	1.45387e+07	4985949	14502120	3.57867e+07	9771146	4960702
Q91WK2	Eif3h	4921256	13650780	2311328	2216194	5.27671e+06	2.67029e+06	2731762	4985110	5.98865e+06	2834887	2988710	4319858
Q91WP0	Masp2	14822113	1043966	31900190	7.24379e+06	2741070	5147901	58154354	10304095	1336838	784286	3.80436e+06	13299465
Q91WP6	Serpina3n	4.17309e+06	9032992	4.37985e+06	1660305	1003611	1677366	7152018	9.62622e+06	6212856	4142186	12203979	17034120
Q91XL9	Osbpl1a	8905670	8643155	10918226	6968373	5232190	7484673	4.2758e+07	11299721	4.63693e+06	31276220	4160155	11720960
Q91Z67	Srgap2	3909195	5775546	9.98816e+06	1.66274e+07	7326356	69585928	7.52123e+06	5219649	6.43384e+06	3723953	7.73136e+06	4981440
Q922P9	Glyr1	168010296	31651805	36704540	55502040	20938364	30107400	410366	3.82492e+07	20963330	20983100	13175680	1399773
Q99J99	Mpst	5371351	7003383	27178810	8840274	42081070	11675711	1764016	27631561	48527352	47647128	3.92829e+08	8.8736e+06
Q99JF8	Psip1	4.66245e+06	4185399	4.97562e+06	46034649	23755590	4964512	58697239	2.61217e+06	1.16549e+07	9.35332e+07	3577798	12261340
Q99JR5	Tinagl1	6991580	7870029	16464950	11127698	6942363	17598460	14681330	8834205	17562440	16963610	23697750	9.39045e+06
Q99JX4	Eif3m	4705479	9724912	16604160	45650560	4230654	3963098	3917984	6261259	5390402	7623191	3487026	7054224
Q99KR3	Lactb2	40741520	554265	7839934	1.16554e+07	7588304	5.37518e+06	15985130	9.66732e+06	7.89719e+06	10276725	8358017	8049550
Q99L45	Eif2s2	5776792	7.40662e+06	7.62061e+07	11008385	6.77913e+07	3.89671e+06	16374254	15534648	14689730	22549810	8638890	7695321
Q99L47	St13	39087912	35169500	37485008	20700994	27463835	29298513	42665512	43607055	2.07832e+07	28245460	1.16799e+07	24103245
Q99LD4	Gps1	5.22406e+06	1677581	1727671	1937906	4.44743e+06	1972814	5.07114e+06	7038050	13247805	7763126	2249257	11337308
Q99LY9	Ndufs5	13867630	33041180	30825830	28479380	49722296	42433889	56115488	7.18119e+07	35947500	24552180	74041915	37799655
Q99MD9	Nasp	2.38883e+06	2575488	5.04097e+06	14834760	12245125	19070940	1833973	63775728	3432032	1.13164e+06	69087600	3945592
Q99MU3	Adar	2.10352e+07	39389996	6188594	6600511	13359900	12843470	16110054	41850251	3.91375e+06	64389360	20275451	8.79805e+06
Q99PT1	Arhgdia	20184349	20623305	19766920	44411080	18254600	30210670	32718270	55126740	35474656	24152280	47790680	44068208
Q9CQW1	Ykt6	17067595	8.52638e+06	1.2253e+07	6013668	26685520	4944013	4145733	3277213	4020654	3463191	12366160	7191534
Q9CR16	Ppid	6937696	7099479	11775990	11095520	6355955	8436613	13024650	14806740	30630990	13385810	11763195	1.45299e+07
Q9CRD0	Ociad1	15099250	10334639	7912814	15982220	1.16469e+07	8.24678e+06	11903260	7354607	1.05527e+07	11356198	17670875	17391058
Q9CTY5	Micu3	4512803	1273721	5518252	8.12667e+06	1490321	2896485	3822358	4622028	3471786	13003770	7.07181e+07	4.58434e+06
Q9CXW3	Cacybp	10678530	3004527	86713000	13871930	8.34413e+06	8749831	1.35474e+07	5951421	12804813	41901781	1.09512e+07	7065365
Q9D0L4	Adck1	6887572	4019216	77594224	2.69763e+08	361515328	242731174	36286520	19982670	461736512	3.77414e+08	4423318	5199505
Q9D1P0	Mrpl13	13836330	9440359	11546200	7820762	273241888	154156328	1.15552e+07	7441628	1.05714e+08	1.1976e+08	848360	102477665
Q9D3D9	Atp5f1d	61737088	61456392	90519352	88780064	80147370	89034476	93860692	121729193	50101435	8.85276e+07	84246032	127918200
Q9DBE0	Csad	20721885	11765477	21828550	21209588	29136740	17055248	27146135	33355180	46541780	33041020	35170594	27493614
Q9DBP5	Cmpk1	8187500	13060810	31899420	26365235	32745370	32488188	44381888	4.06526e+07	19629727	29406342	52181258	30982462
Q9DBS8	Poc5	2310503	21025200	22351350	17791930	37476596	6193619	809794	5.85159e+07	9.72745e+06	1654889	10980023	12125080
Q9DC11	Plxdc2	2532302	3693587	15069500	1553856	8024978	6041449	2471493	5845487	8.08065e+06	1.95402e+06	15422020	4.30225e+06
Q9ESZ8	Gtf2i	5.44574e+07	9305539	51618953	10649233	1.02498e+07	62377340	11922045	17030410	8716605	10523317	2.5198e+06	1.04118e+07
Q9JHQ5	Lztfl1	8748277	12871050	8.67001e+06	11071133	19410799	104652800	15764420	8.19725e+06	9.31907e+06	15334740	9093093	20031620
Q9JJK2	Lancl2	2385693	7145020	24768279	12412990	6742743	7567629	36400021	8.86096e+07	22359010	13937670	2.44955e+06	6219443
Q9JLT4	Txnrd2	4053594	6808624	17156910	4117589	12615410	16423460	9.63793e+06	1.07328e+07	13539000	15761730	7733095	1.06156e+07
Q9QUJ7	Acsl4	105098496	2693567	18058845	20704285	15212240	17963490	1.79899e+07	19376350	20589160	16833030	30543000	68020782
Q9QUR6	Prep	3382633	4286924	9399305	4.35738e+06	8.56463e+06	10797150	17231890	17010645	15878810	7.74614e+06	6.97597e+06	6195655
Q9QXG4	Acss2	7.81767e+06	11807256	6.20346e+06	5727275	12103700	31654995	9772327	7419848	10078340	7768665	8.45596e+06	8222818
Q9R098	Hgfac	4800393	5.38191e+06	6.42945e+07	19787388	9012542	268164692	2645523	25777521	6.29282e+06	1447560	1.24514e+06	5.14407e+06
Q9R0E2	Plod1	18260625	37737768	40552513	23983540	8625889	21454910	33279410	27164965	13347659	25373530	68954032	10299260
Q9R1P3	Psmb2	56795134	41049032	23913985	15953205	19497110	21917200	14038270	8.19324e+06	7514249	13557475	5493647	12398080
Q9R1V4	Adam11	23042760	6.18167e+06	7947691	12942127	4675488	28124431	6854039	3.05565e+06	22639800	1455713	4.72365e+07	10798550
Q9R1Z8	Sorbs3	7536848	3.49024e+06	3.23375e+06	101872896	3118427	8906480	18660066	8684854	718024	13142841	11268160	12101720
Q9WUU7	Ctsz	26553065	3.99602e+07	29345740	4.72688e+07	11524800	10454765	24038765	13170180	21083920	20380385	23953775	22736233
Q9WV54	Asah1	15403060	3985167	19156570	2.27863e+07	7.09565e+06	5.73799e+07	9956621	1.4739e+07	28079890	2598797	5350910	994476
Q9Z0M5	Lipa	4497982	7184001	9493929	7211298	4242123	6920522	7071781	8.29079e+06	6397704	10332860	8.15558e+06	8655505
Q9Z1P6	Ndufa7	9.1784e+06	3.9553e+06	13856010	19485583	13993490	17611915	20456410	28235360	15762030	27354614	93956736	17147783
Q9Z1Q5	Clic1	11954970	11311650	25062540	15627440	19139760	23113723	15840983	17227515	11276670	15162290	2.45339e+07	20263525
Q9Z2H5	Epb41l1	9622233	5558736	5.86237e+06	1497673	83086610	12365745	5.37021e+06	8.04659e+06	5114290	3966126	4736090	4431380
Q9Z2Q5	Mrpl40	4133108	45795210	4307174	16123450	6215305	8.28674e+06	6101387	4861897	475579	18795561	16291020	9920477
P0DP26	Calm1	13682561	19120643	11559079	22882784	18290491	121141195	18978010	175374132	12378460	253682881	8.56649e+07	95725268
O35892	Sp100	1323151	14095890	11849050	27590475	5739585	3.54964e+06	3.40977e+06	444222	7.03103e+06	6.52247e+06	14211340	16705540
P03975	Iap	16722365	11831955	8.89026e+06	10576819	17531350	15456320	2.34475e+07	74230232	4915666	2355216	3.7542e+06	3.72711e+06
P61327	Magoh	3869829	4607788	7.20597e+06	2.79393e+06	5.10791e+06	5.67647e+06	8311019	4481653	3820973	9.12198e+06	2.89895e+07	11484000
A2ALS5	Rap1gap	15172245	5470454	38953952	9237587	2390753	48272088	189183	700483	4.10598e+06	10045740	1.07547e+07	1575411
A2AS89	Agmat	31003579	20468930	7550488	1.49635e+07	17023338	4334193	2012090	2.35307e+07	5.54958e+06	4.24884e+07	2.65332e+06	4273777
B2RY56	Rbm25	3.03359e+06	14382649	7.08107e+06	2946152	3333725	12849680	4057692	9.8121e+06	6.94311e+06	2.9892e+06	15616690	6257747
E9Q912	Rap1gds1	4.40498e+06	7404039	5444338	13592360	1.43074e+07	6259875	5.60687e+06	19308790	9807637	1.57047e+07	10031100	8225769
O08796	Eef2k	30413334	3.55116e+06	3.61067e+06	2430823	1685870	14740970	35105280	1378176	12058160	4769128	9236877	10988780
O08917	Flot1	1.31199e+07	5965258	5297735	17203245	3143013	5065049	4985372	4375114	2731234	7465425	3427054	8.72968e+06
O35215	Ddt	1.64082e+07	4.98799e+07	34599660	5.43433e+07	21708950	40584029	119748000	84694756	76660392	58937632	141907600	69423360
O35904	Pik3cd	9.39183e+06	17208699	27958770	1.65612e+07	8043198	55369710	20621542	11178570	2653241	26387680	7221140	7006740
O54916	Reps1	28637491	1957304	6.82038e+06	4406194	5390048	12285045	10420260	1.35626e+06	1.11794e+07	6254157	8037963	7610628
O54991	Cntnap1	4663479	5747125	7325430	5809264	4277983	1.5857e+07	8674935	1.20895e+07	6139551	9604345	4638947	28262270
O55028	Bckdk	1.10801e+07	4015816	1.20379e+07	1962005	9997939	8603035	13512400	8102573	16270200	1.08304e+07	1.18972e+07	11399680
O70435	Psma3	28077996	42818600	8.69321e+06	18236940	20635820	2.33516e+06	23399160	17543076	1.89645e+06	7428904	22501421	18793560
O70570	Pigr	6.24193e+06	2610753	3335696	2010916	6509880	2429038	1938318	6332065	505466	1010971	6261355	15599440
O88533	Ddc	4.56841e+06	2.40609e+07	4.90707e+06	3740398	4562878	2401618	8633217	8838081	197827904	9.63192e+06	3.5573e+07	3679762
O88643	Pak1	100641213	7438145	10827840	24425325	25841640	27659680	34873180	5.67303e+06	33738241	3716482	72718006	51754800
P00342	Ldhc	1357217	1.77186e+07	31345090	11274283	22777750	2.02999e+07	27734310	1.38292e+07	1.26508e+07	1.85218e+07	21978530	2.42168e+07
P05063	Aldoc	6788939	2791585	7.06808e+06	26069325	28828500	5948066	7797018	35870992	35727912	10565436	49668380	4132676
P05480	Src	17921120	2419728	1756730	1.55061e+06	12890510	9.90073e+06	9.89325e+06	6525248	9475134	1309740	9008782	6562570
P05532	Kit	8849589	3163544	5.02159e+06	13127158	5705653	4971893	7.24181e+06	6090174	3.04913e+06	155580000	7167539	15656250
P09528	Fth1	18168605	15517580	24404710	22733920	5.41902e+06	26486794	4675313	14010780	36831630	11458640	19585440	27134911
P11247	Mpo	51348020	17879263	24249750	17601910	1.28896e+07	18798025	13103949	53886480	5.01466e+06	8.24763e+06	4.1412e+06	6336289
P16045	Lgals1	70102888	93951022	33956848	22901740	74809288	105442548	85325908	7.35718e+07	5.70935e+07	62152928	228316068	1.79062e+08
P17156	Hspa2	38671720	12011430	45372536	1.13728e+07	10776190	2593165	5851536	8.61971e+06	158246896	3522863	2794699	11044498
P19253	Rpl13a	7101786	3.19413e+06	36900576	18471150	1759407	16555440	21508015	11610880	19560000	19687480	17565140	24005065
P21180	C2	29332364	15976722	9.33529e+06	13835010	5.93393e+06	1.02332e+07	17713526	1320936	1.97288e+08	1814756	21383000	7651373
P21956	Mfge8	10521750	7.12342e+06	2739722	1952710	12570080	11694435	3.55249e+06	5533772	1836401	1438632	7.08637e+06	965680
P24452	Capg	10328143	7.52406e+06	30208360	24605460	21848360	22281780	7.71263e+06	13753690	9.92646e+06	5152649	1.49524e+07	10818425
P26450	Pik3r1	2962595	9.39268e+06	7262924	1.52639e+06	14576280	10538580	10792050	13257680	9639366	17867020	4936691	2098049
P26928	Mst1	3.60926e+06	7339989	6216666	10489000	1.45419e+07	6776321	15812690	2139525	14980237	4.38136e+06	2378698	1.35801e+07
P27601	Gna13	7549081	25705097	6095790	8.91059e+06	32925990	7667378	4122880	68888720	14730720	8.95019e+06	15352465	14506330
P27659	Rpl3	1.98469e+07	3552540	6149722	6635678	4572082	4055415	656503	8.00548e+06	1.89852e+06	3413758	4201240	4824364
P29391	Ftl1	21551720	18909345	3.78918e+07	42344740	23203040	23847690	51775270	1.39919e+07	13396533	33509445	36445528	28028720
P29595	Nedd8	34967728	30095144	7963139	10078190	13826400	15688420	12355330	11296340	15030070	16770580	13423590	9858786
P30677	Gna14	4144915	2430669	2706993	2.27443e+06	9.8676e+06	9594115	3.60965e+06	1124500	1141951	2.38333e+06	9608485	11604000
P31230	Aimp1	7299491	5080973	9441860	1.44177e+07	2.81195e+06	24083869	25336943	9.03673e+06	9675836	15470990	7253619	17487816
P34022	Ranbp1	15748955	15360590	32505844	22368245	17640690	3.98897e+07	66634980	41393120	80803642	97270548	22114670	1.9968e+07
P43276	H1-5	1579123	15444840	13234170	9.51623e+06	25030820	14982110	5.38939e+06	2.39955e+07	10321398	11211490	16902950	14170720
P46061	Rangap1	4.20077e+06	10947560	17543310	1.23591e+07	2395889	2.02185e+07	9.18023e+06	3.55956e+07	5579146	1058365	6334477	4.14234e+06
P47740	Aldh3a2	36675872	7073082	34822072	17231470	1.15195e+07	1191171	4103276	10103170	7826095	2.02601e+07	8928832	1.9314e+07
P47867	Scg3	80669538	11174250	29739551	77212031	2.38196e+06	2314729	3.56634e+06	37003591	39921680	8.36832e+06	14968606	59999547
P47877	Igfbp2	27446030	14001698	6662159	7.17579e+06	6.62227e+06	8667588	7154397	31359745	17540340	19650857	7.12839e+06	24046795
P48318	Gad1	46935360	751979	2837468	855066	5.51702e+06	25460760	12641930	5105484	2033074	7321925	5.89853e+06	6897681
P49222	Epb42	4471612	1.91669e+06	7798208	17087680	10400674	27448580	31422930	6480503	1032768	918267	11241262	355669278
P49722	Psma2	15328540	5156004	9.82321e+06	10900910	3730309	17866310	14357320	4741810	6204530	4013616	10469200	10555236
P50096	Impdh1	27144205	12561520	8.81417e+06	9.54787e+06	4145279	3.2041e+06	6.96924e+06	4270960	5609180	7.06334e+06	7314485	12652210
P50427	Sts	8249245	5739578	5.56858e+06	1.32267e+06	5266617	1527009	6.512e+07	5407873	2.15657e+06	98267760	1.19737e+06	487592
P51667	Myl2	42928790	40496380	2.06067e+07	12734480	34594032	65691750	14268930	1.73876e+07	11819600	1.04695e+07	9.51547e+06	3.2848e+07
P51863	Atp6v0d1	20173060	13104501	36948680	11490435	13528350	10580560	5806006	1.42201e+07	5707295	17004950	1.08096e+07	19699700
P53657	Pklr	1.13792e+06	3.48996e+07	7554552	24024035	4826077	14943048	41436861	7643508	17854595	4232554	10590260	153485104
P54103	Dnajc2	3476983	6373109	24006250	22026960	4.2022e+06	6.70096e+06	30865980	36052520	18185350	39411120	16949465	9.90191e+06
P54923	Adprh	7844685	5786003	552826	6123051	5769173	7085891	8.81052e+06	2.98606e+06	2.14169e+06	5227833	5664960	8209664
P55065	Pltp	6539166	6.99053e+06	1.22771e+07	40452990	3.00902e+07	2.22551e+07	24569850	143232096	3894491	38733568	202969798	8.20651e+06
P59999	Arpc4	22453435	17021395	25528750	23547470	20932865	23267030	25882950	23831700	24669410	24786760	20737770	31566760
P60335	Pcbp1	24448350	23373430	25541870	24416460	21710800	21292830	27416310	26103120	24083040	18859879	30404830	32111750
P61022	Chp1	6321466	18380269	12407680	8.76079e+06	6.26746e+06	9.23861e+06	7284629	14856600	3.85598e+07	9743627	13945320	4.46253e+06
[truncated: 1,254 more rows]

## Sheet: Tab2
#Term ID	Term description	Observed gene count	Background gene count	Strength	Signal	False discovery rate	Matching proteins in your network (IDs)	Matching proteins in your network (labels)
mmu01100	Metabolic pathways	102	1534	0.55	1.67	3.91e-26	10090.ENSMUSP00000000349,10090.ENSMUSP00000004134,10090.ENSMUSP00000004327,10090.ENSMUSP00000005647,10090.ENSMUSP00000005810,10090.ENSMUSP00000005826,10090.ENSMUSP00000007449,10090.ENSMUSP00000010795,10090.ENSMUSP00000011896,10090.ENSMUSP00000013737,10090.ENSMUSP00000014438,10090.ENSMUSP00000015160,10090.ENSMUSP00000015950,10090.ENSMUSP00000019323,10090.ENSMUSP00000020034,10090.ENSMUSP00000020768…	Dbt,Gstm5,G6pdx,Ndufs3,Mthfd2,Cs,Akr1b7,Acaa1b,Pgam1,Ndufs2,Ndufa2,Acsf3,Qdpr,Mdh2,Echdc1,Pgam2,Nme2,Atp6v1d,Acot4,Ckmt2,Pdhb,Tkt,Dhrs4,Aco2,Csad,Ndufa5,Hsd17b4,Got1,Hsd17b10,Atp5a1,Taldo1,Hprt,Uqcrc1,Alox5,Gsta3,Ndufs1,Acadl,Fh1,Aldh9a1,Hsd17b12,Gatm,Ivd,Acss1,Pck1,Hadh,Sepsecs,Aldh2,Acads,Gstk1,Ldhb,Gsr,Acsl1,Pgls,Dlat,Pkm,Me1,Pccb,Acaa2,H2-Ke6,Pdxk,Pcca,Ndufv1,Blvrb,Ndufb10,Mtmr7,Hacd3,Uqcrfs1…
mmu01200	Carbon metabolism	30	122	1.12	3.23	3.42e-20	10090.ENSMUSP00000004327,10090.ENSMUSP00000005826,10090.ENSMUSP00000011896,10090.ENSMUSP00000019323,10090.ENSMUSP00000020768,10090.ENSMUSP00000022268,10090.ENSMUSP00000022529,10090.ENSMUSP00000023116,10090.ENSMUSP00000026196,10090.ENSMUSP00000026576,10090.ENSMUSP00000027810,10090.ENSMUSP00000028944,10090.ENSMUSP00000031524,10090.ENSMUSP00000034264,10090.ENSMUSP00000034567,10090.ENSMUSP00000034834…	G6pdx,Cs,Pgam1,Mdh2,Pgam2,Pdhb,Tkt,Aco2,Got1,Taldo1,Fh1,Acss1,Acads,Pgls,Dlat,Pkm,Me1,Pccb,Pcca,Hibch,Gpi1,Dlst,Phgdh,Pgk1,Aldh6a1,Ogdh,Aco1,Eno3,Dld,Hadha
mmu00280	Valine, leucine and isoleucine degradation	17	55	1.22	2.47	1.39e-12	10090.ENSMUSP00000000349,10090.ENSMUSP00000010795,10090.ENSMUSP00000015160,10090.ENSMUSP00000026289,10090.ENSMUSP00000028004,10090.ENSMUSP00000028807,10090.ENSMUSP00000029610,10090.ENSMUSP00000031411,10090.ENSMUSP00000031524,10090.ENSMUSP00000035116,10090.ENSMUSP00000037348,10090.ENSMUSP00000038763,10090.ENSMUSP00000045606,10090.ENSMUSP00000082288,10090.ENSMUSP00000106318,10090.ENSMUSP00000106481…	Dbt,Acaa1b,Acsf3,Hsd17b10,Aldh9a1,Ivd,Hadh,Aldh2,Acads,Pccb,Acaa2,Pcca,Hibch,Aldh6a1,Oxct1,Dld,Hadha
mmu00620	Pyruvate metabolism	13	39	1.25	2.05	6.43e-10	10090.ENSMUSP00000019323,10090.ENSMUSP00000022268,10090.ENSMUSP00000027810,10090.ENSMUSP00000028004,10090.ENSMUSP00000028944,10090.ENSMUSP00000029017,10090.ENSMUSP00000031411,10090.ENSMUSP00000032373,10090.ENSMUSP00000034567,10090.ENSMUSP00000034834,10090.ENSMUSP00000034989,10090.ENSMUSP00000106481,10090.ENSMUSP00000158296	Mdh2,Pdhb,Fh1,Aldh9a1,Acss1,Pck1,Aldh2,Ldhb,Dlat,Pkm,Me1,Dld,Glo1
mmu00010	Glycolysis / Gluconeogenesis	15	65	1.09	1.86	1.1e-09	10090.ENSMUSP00000011896,10090.ENSMUSP00000020768,10090.ENSMUSP00000022268,10090.ENSMUSP00000028004,10090.ENSMUSP00000028944,10090.ENSMUSP00000029017,10090.ENSMUSP00000031411,10090.ENSMUSP00000032373,10090.ENSMUSP00000034567,10090.ENSMUSP00000034834,10090.ENSMUSP00000049355,10090.ENSMUSP00000080302,10090.ENSMUSP00000084582,10090.ENSMUSP00000104188,10090.ENSMUSP00000106481	Pgam1,Pgam2,Pdhb,Aldh9a1,Acss1,Pck1,Aldh2,Ldhb,Dlat,Pkm,Gpi1,Pgk1,Pgm2,Eno3,Dld
mmu00640	Propanoate metabolism	12	34	1.27	2	1.6e-09	10090.ENSMUSP00000000349,10090.ENSMUSP00000020034,10090.ENSMUSP00000028944,10090.ENSMUSP00000031524,10090.ENSMUSP00000032373,10090.ENSMUSP00000035116,10090.ENSMUSP00000038763,10090.ENSMUSP00000045606,10090.ENSMUSP00000082288,10090.ENSMUSP00000095970,10090.ENSMUSP00000106481,10090.ENSMUSP00000120976	Dbt,Echdc1,Acss1,Acads,Ldhb,Pccb,Pcca,Hibch,Aldh6a1,Mlycd,Dld,Hadha
mmu01212	Fatty acid metabolism	14	61	1.09	1.77	4e-09	10090.ENSMUSP00000010795,10090.ENSMUSP00000015160,10090.ENSMUSP00000025385,10090.ENSMUSP00000027153,10090.ENSMUSP00000028619,10090.ENSMUSP00000029610,10090.ENSMUSP00000031524,10090.ENSMUSP00000034046,10090.ENSMUSP00000037348,10090.ENSMUSP00000038069,10090.ENSMUSP00000044955,10090.ENSMUSP00000052872,10090.ENSMUSP00000104936,10090.ENSMUSP00000120976	Acaa1b,Acsf3,Hsd17b4,Acadl,Hsd17b12,Hadh,Acads,Acsl1,Acaa2,H2-Ke6,Hacd3,Fasn,Cpt1b,Hadha
mmu00020	Citrate cycle (TCA cycle)	11	32	1.26	1.84	1.02e-08	10090.ENSMUSP00000005826,10090.ENSMUSP00000019323,10090.ENSMUSP00000022268,10090.ENSMUSP00000023116,10090.ENSMUSP00000027810,10090.ENSMUSP00000029017,10090.ENSMUSP00000034567,10090.ENSMUSP00000060346,10090.ENSMUSP00000091041,10090.ENSMUSP00000100038,10090.ENSMUSP00000106481	Cs,Mdh2,Pdhb,Aco2,Fh1,Pck1,Dlat,Dlst,Ogdh,Aco1,Dld
mmu05012	Parkinson disease	22	238	0.69	1.17	1.27e-07	10090.ENSMUSP00000005606,10090.ENSMUSP00000005647,10090.ENSMUSP00000006137,10090.ENSMUSP00000013737,10090.ENSMUSP00000014438,10090.ENSMUSP00000016463,10090.ENSMUSP00000022293,10090.ENSMUSP00000023851,10090.ENSMUSP00000026495,10090.ENSMUSP00000026743,10090.ENSMUSP00000027111,10090.ENSMUSP00000030642,10090.ENSMUSP00000032192,10090.ENSMUSP00000035216,10090.ENSMUSP00000042967,10090.ENSMUSP00000043543…	Prkaca,Ndufs3,Trap1,Ndufs2,Ndufa2,Slc25a5,Vdac2,Ndufa5,Atp5a1,Uqcrc1,Ndufs1,Psmb2,Itpr1,Uba7,Ndufv1,Ndufb10,Uqcrfs1,Ndufv3,Gm10053,Psma5,Ryr3,Ndufs8
mmu05016	Huntington disease	24	297	0.63	1.08	2.55e-07	10090.ENSMUSP00000005647,10090.ENSMUSP00000007012,10090.ENSMUSP00000013737,10090.ENSMUSP00000014438,10090.ENSMUSP00000016463,10090.ENSMUSP00000022293,10090.ENSMUSP00000023707,10090.ENSMUSP00000023851,10090.ENSMUSP00000026495,10090.ENSMUSP00000026743,10090.ENSMUSP00000027111,10090.ENSMUSP00000030642,10090.ENSMUSP00000032192,10090.ENSMUSP00000042857,10090.ENSMUSP00000042967,10090.ENSMUSP00000043543…	Ndufs3,Sod2,Ndufs2,Ndufa2,Slc25a5,Vdac2,Sod1,Ndufa5,Atp5a1,Uqcrc1,Ndufs1,Psmb2,Itpr1,Dnah3,Ndufv1,Ndufb10,Uqcrfs1,Atg2a,Ndufv3,Polr2a,Gm10053,Psma5,Dctn1,Ndufs8
mmu01230	Biosynthesis of amino acids	13	77	0.95	1.35	3.21e-07	10090.ENSMUSP00000005826,10090.ENSMUSP00000011896,10090.ENSMUSP00000020768,10090.ENSMUSP00000022529,10090.ENSMUSP00000023116,10090.ENSMUSP00000026196,10090.ENSMUSP00000026576,10090.ENSMUSP00000034834,10090.ENSMUSP00000064755,10090.ENSMUSP00000080302,10090.ENSMUSP00000100038,10090.ENSMUSP00000104188,10090.ENSMUSP00000158269	Cs,Pgam1,Pgam2,Tkt,Aco2,Got1,Taldo1,Pkm,Phgdh,Pgk1,Aco1,Eno3,Cbs
mmu00071	Fatty acid degradation	11	50	1.07	1.42	3.68e-07	10090.ENSMUSP00000010795,10090.ENSMUSP00000027153,10090.ENSMUSP00000028004,10090.ENSMUSP00000029610,10090.ENSMUSP00000031411,10090.ENSMUSP00000031524,10090.ENSMUSP00000034046,10090.ENSMUSP00000037348,10090.ENSMUSP00000104936,10090.ENSMUSP00000120976,10090.ENSMUSP00000131735	Acaa1b,Acadl,Aldh9a1,Hadh,Aldh2,Acads,Acsl1,Acaa2,Cpt1b,Hadha,Eci2
mmu00190	Oxidative phosphorylation	15	130	0.79	1.11	2.04e-06	10090.ENSMUSP00000005647,10090.ENSMUSP00000013737,10090.ENSMUSP00000014438,10090.ENSMUSP00000020286,10090.ENSMUSP00000021536,10090.ENSMUSP00000023851,10090.ENSMUSP00000026495,10090.ENSMUSP00000026743,10090.ENSMUSP00000027111,10090.ENSMUSP00000029644,10090.ENSMUSP00000042967,10090.ENSMUSP00000043543,10090.ENSMUSP00000045284,10090.ENSMUSP00000049000,10090.ENSMUSP00000158541	Ndufs3,Ndufs2,Ndufa2,Ppa1,Atp6v1d,Ndufa5,Atp5a1,Uqcrc1,Ndufs1,Ppa2,Ndufv1,Ndufb10,Uqcrfs1,Ndufv3,Ndufs8
mmu05020	Prion disease	21	263	0.63	0.98	2.04e-06	10090.ENSMUSP00000005606,10090.ENSMUSP00000005647,10090.ENSMUSP00000013737,10090.ENSMUSP00000014438,10090.ENSMUSP00000016463,10090.ENSMUSP00000022293,10090.ENSMUSP00000023707,10090.ENSMUSP00000023851,10090.ENSMUSP00000026495,10090.ENSMUSP00000026743,10090.ENSMUSP00000027111,10090.ENSMUSP00000030642,10090.ENSMUSP00000032192,10090.ENSMUSP00000042967,10090.ENSMUSP00000043543,10090.ENSMUSP00000045284…	Prkaca,Ndufs3,Ndufs2,Ndufa2,Slc25a5,Vdac2,Sod1,Ndufa5,Atp5a1,Uqcrc1,Ndufs1,Psmb2,Itpr1,Ndufv1,Ndufb10,Uqcrfs1,Ndufv3,Gm10053,Psma5,Ryr3,Ndufs8
mmu00630	Glyoxylate and dicarboxylate metabolism	8	31	1.14	1.18	1.03e-05	10090.ENSMUSP00000005826,10090.ENSMUSP00000019323,10090.ENSMUSP00000023116,10090.ENSMUSP00000028944,10090.ENSMUSP00000035116,10090.ENSMUSP00000038763,10090.ENSMUSP00000100038,10090.ENSMUSP00000106481	Cs,Mdh2,Aco2,Acss1,Pccb,Pcca,Aco1,Dld
mmu04714	Thermogenesis	18	225	0.63	0.89	1.39e-05	10090.ENSMUSP00000003207,10090.ENSMUSP00000005606,10090.ENSMUSP00000005647,10090.ENSMUSP00000013737,10090.ENSMUSP00000014438,10090.ENSMUSP00000023851,10090.ENSMUSP00000026495,10090.ENSMUSP00000026743,10090.ENSMUSP00000027111,10090.ENSMUSP00000027286,10090.ENSMUSP00000034046,10090.ENSMUSP00000042967,10090.ENSMUSP00000043543,10090.ENSMUSP00000045284,10090.ENSMUSP00000049000,10090.ENSMUSP00000104936…	Lipe,Prkaca,Ndufs3,Ndufs2,Ndufa2,Ndufa5,Atp5a1,Uqcrc1,Ndufs1,Coa5,Acsl1,Ndufv1,Ndufb10,Uqcrfs1,Ndufv3,Cpt1b,Mgll,Ndufs8
mmu05010	Alzheimer disease	23	360	0.53	0.81	1.59e-05	10090.ENSMUSP00000005647,10090.ENSMUSP00000013737,10090.ENSMUSP00000014438,10090.ENSMUSP00000016463,10090.ENSMUSP00000022293,10090.ENSMUSP00000023851,10090.ENSMUSP00000026289,10090.ENSMUSP00000026495,10090.ENSMUSP00000026743,10090.ENSMUSP00000027111,10090.ENSMUSP00000029382,10090.ENSMUSP00000030642,10090.ENSMUSP00000032192,10090.ENSMUSP00000032974,10090.ENSMUSP00000042967,10090.ENSMUSP00000043543…	Ndufs3,Ndufs2,Ndufa2,Slc25a5,Vdac2,Ndufa5,Hsd17b10,Atp5a1,Uqcrc1,Ndufs1,Ppid,Psmb2,Itpr1,Atp2a1,Ndufv1,Ndufb10,Uqcrfs1,Atg2a,Ndufv3,Gm10053,Psma5,Ryr3,Ndufs8
mmu04260	Cardiac muscle contraction	11	84	0.84	0.97	2.62e-05	10090.ENSMUSP00000026743,10090.ENSMUSP00000032974,10090.ENSMUSP00000045284,10090.ENSMUSP00000077273,10090.ENSMUSP00000078715,10090.ENSMUSP00000083077,10090.ENSMUSP00000103546,10090.ENSMUSP00000107380,10090.ENSMUSP00000109337,10090.ENSMUSP00000126840,10090.ENSMUSP00000138618	Uqcrc1,Atp2a1,Uqcrfs1,Asph,Myl3,Atp1a2,Tpm2,Myl2,Tpm1,Myh7,Cacng8
mmu04146	Peroxisome	11	85	0.84	0.97	2.75e-05	10090.ENSMUSP00000007012,10090.ENSMUSP00000010795,10090.ENSMUSP00000022821,10090.ENSMUSP00000023707,10090.ENSMUSP00000025385,10090.ENSMUSP00000031897,10090.ENSMUSP00000034046,10090.ENSMUSP00000066092,10090.ENSMUSP00000095970,10090.ENSMUSP00000099919,10090.ENSMUSP00000131735	Sod2,Acaa1b,Dhrs4,Sod1,Hsd17b4,Gstk1,Acsl1,Ech1,Mlycd,Crat,Eci2
mmu05414	Dilated cardiomyopathy	11	90	0.81	0.92	4.34e-05	10090.ENSMUSP00000005606,10090.ENSMUSP00000027409,10090.ENSMUSP00000029699,10090.ENSMUSP00000032974,10090.ENSMUSP00000078715,10090.ENSMUSP00000103546,10090.ENSMUSP00000107380,10090.ENSMUSP00000107477,10090.ENSMUSP00000109337,10090.ENSMUSP00000126840,10090.ENSMUSP00000138618	Prkaca,Des,Lmna,Atp2a1,Myl3,Tpm2,Myl2,Ttn,Tpm1,Myh7,Cacng8
mmu05014	Amyotrophic lateral sclerosis	22	362	0.51	0.75	4.82e-05	10090.ENSMUSP00000005647,10090.ENSMUSP00000013737,10090.ENSMUSP00000014438,10090.ENSMUSP00000023707,10090.ENSMUSP00000023851,10090.ENSMUSP00000026495,10090.ENSMUSP00000026743,10090.ENSMUSP00000027111,10090.ENSMUSP00000030642,10090.ENSMUSP00000042857,10090.ENSMUSP00000042967,10090.ENSMUSP00000043543,10090.ENSMUSP00000045284,10090.ENSMUSP00000046412,10090.ENSMUSP00000049000,10090.ENSMUSP00000070983…	Ndufs3,Ndufs2,Ndufa2,Sod1,Ndufa5,Atp5a1,Uqcrc1,Ndufs1,Psmb2,Dnah3,Ndufv1,Ndufb10,Uqcrfs1,Atg2a,Ndufv3,Srsf7,Gm10053,Hnrnpa2b1,Psma5,Dctn1,Tpr,Ndufs8
mmu00410	beta-Alanine metabolism	7	30	1.09	1	6.61e-05	10090.ENSMUSP00000028004,10090.ENSMUSP00000031411,10090.ENSMUSP00000031524,10090.ENSMUSP00000045606,10090.ENSMUSP00000082288,10090.ENSMUSP00000095970,10090.ENSMUSP00000120976	Aldh9a1,Aldh2,Acads,Hibch,Aldh6a1,Mlycd,Hadha
mmu04922	Glucagon signaling pathway	11	99	0.77	0.85	8.74e-05	10090.ENSMUSP00000005606,10090.ENSMUSP00000011896,10090.ENSMUSP00000020768,10090.ENSMUSP00000022268,10090.ENSMUSP00000029017,10090.ENSMUSP00000032192,10090.ENSMUSP00000032373,10090.ENSMUSP00000034834,10090.ENSMUSP00000047564,10090.ENSMUSP00000071231,10090.ENSMUSP00000104936	Prkaca,Pgam1,Pgam2,Pdhb,Pck1,Itpr1,Ldhb,Pkm,Pygm,Pygl,Cpt1b
mmu05410	Hypertrophic cardiomyopathy	10	88	0.78	0.8	0.00019	10090.ENSMUSP00000027409,10090.ENSMUSP00000029699,10090.ENSMUSP00000032974,10090.ENSMUSP00000078715,10090.ENSMUSP00000103546,10090.ENSMUSP00000107380,10090.ENSMUSP00000107477,10090.ENSMUSP00000109337,10090.ENSMUSP00000126840,10090.ENSMUSP00000138618	Des,Lmna,Atp2a1,Myl3,Tpm2,Myl2,Ttn,Tpm1,Myh7,Cacng8
mmu04723	Retrograde endocannabinoid signaling	12	144	0.65	0.69	0.00045	10090.ENSMUSP00000005606,10090.ENSMUSP00000005647,10090.ENSMUSP00000013737,10090.ENSMUSP00000014438,10090.ENSMUSP00000023851,10090.ENSMUSP00000027111,10090.ENSMUSP00000032192,10090.ENSMUSP00000042967,10090.ENSMUSP00000043543,10090.ENSMUSP00000049000,10090.ENSMUSP00000127374,10090.ENSMUSP00000158541	Prkaca,Ndufs3,Ndufs2,Ndufa2,Ndufa5,Ndufs1,Itpr1,Ndufv1,Ndufb10,Ndufv3,Mgll,Ndufs8
mmu00062	Fatty acid elongation	6	29	1.04	0.8	0.0005	10090.ENSMUSP00000021652,10090.ENSMUSP00000028619,10090.ENSMUSP00000029610,10090.ENSMUSP00000037348,10090.ENSMUSP00000044955,10090.ENSMUSP00000120976	Acot4,Hsd17b12,Hadh,Acaa2,Hacd3,Hadha
mmu04932	Non-alcoholic fatty liver disease	12	147	0.64	0.68	0.0005	10090.ENSMUSP00000005647,10090.ENSMUSP00000013737,10090.ENSMUSP00000014438,10090.ENSMUSP00000023851,10090.ENSMUSP00000026743,10090.ENSMUSP00000027111,10090.ENSMUSP00000042967,10090.ENSMUSP00000043543,10090.ENSMUSP00000045284,10090.ENSMUSP00000049000,10090.ENSMUSP00000072829,10090.ENSMUSP00000158541	Ndufs3,Ndufs2,Ndufa2,Ndufa5,Uqcrc1,Ndufs1,Ndufv1,Ndufb10,Uqcrfs1,Ndufv3,Gm10053,Ndufs8
mmu03320	PPAR signaling pathway	9	86	0.75	0.69	0.00077	10090.ENSMUSP00000010795,10090.ENSMUSP00000027153,10090.ENSMUSP00000029017,10090.ENSMUSP00000034046,10090.ENSMUSP00000034267,10090.ENSMUSP00000034989,10090.ENSMUSP00000070709,10090.ENSMUSP00000104936,10090.ENSMUSP00000133008	Acaa1b,Acadl,Pck1,Acsl1,Slc27a1,Me1,Fabp3,Cpt1b,Cd36
mmu00030	Pentose phosphate pathway	6	33	0.99	0.74	0.00084	10090.ENSMUSP00000004327,10090.ENSMUSP00000022529,10090.ENSMUSP00000026576,10090.ENSMUSP00000034264,10090.ENSMUSP00000049355,10090.ENSMUSP00000084582	G6pdx,Tkt,Taldo1,Pgls,Gpi1,Pgm2
mmu00260	Glycine, serine and threonine metabolism	6	38	0.92	0.67	0.0016	10090.ENSMUSP00000011896,10090.ENSMUSP00000020768,10090.ENSMUSP00000028624,10090.ENSMUSP00000064755,10090.ENSMUSP00000106481,10090.ENSMUSP00000158269	Pgam1,Pgam2,Gatm,Phgdh,Dld,Cbs
mmu00970	Aminoacyl-tRNA biosynthesis	6	44	0.86	0.59	0.0032	10090.ENSMUSP00000001416,10090.ENSMUSP00000003906,10090.ENSMUSP00000031069,10090.ENSMUSP00000047917,10090.ENSMUSP00000129828,10090.ENSMUSP00000130666	Hars,Farsa,Sepsecs,Vars2,Farsb,Mars
mmu04261	Adrenergic signaling in cardiomyocytes	10	141	0.58	0.49	0.0052	10090.ENSMUSP00000005606,10090.ENSMUSP00000020107,10090.ENSMUSP00000032974,10090.ENSMUSP00000078715,10090.ENSMUSP00000083077,10090.ENSMUSP00000103546,10090.ENSMUSP00000107380,10090.ENSMUSP00000109337,10090.ENSMUSP00000126840,10090.ENSMUSP00000138618	Prkaca,Atp2b1,Atp2a1,Myl3,Atp1a2,Tpm2,Myl2,Tpm1,Myh7,Cacng8
mmu05230	Central carbon metabolism in cancer	7	69	0.73	0.53	0.0052	10090.ENSMUSP00000004327,10090.ENSMUSP00000006669,10090.ENSMUSP00000011896,10090.ENSMUSP00000020768,10090.ENSMUSP00000022268,10090.ENSMUSP00000032373,10090.ENSMUSP00000034834	G6pdx,Pdk1,Pgam1,Pgam2,Pdhb,Ldhb,Pkm
mmu00380	Tryptophan metabolism	6	51	0.8	0.53	0.006	10090.ENSMUSP00000028004,10090.ENSMUSP00000029610,10090.ENSMUSP00000031411,10090.ENSMUSP00000060346,10090.ENSMUSP00000106481,10090.ENSMUSP00000120976	Aldh9a1,Hadh,Aldh2,Dlst,Dld,Hadha
mmu00061	Fatty acid biosynthesis	4	18	1.07	0.56	0.0061	10090.ENSMUSP00000015160,10090.ENSMUSP00000034046,10090.ENSMUSP00000038069,10090.ENSMUSP00000052872	Acsf3,Acsl1,H2-Ke6,Fasn
mmu00330	Arginine and proline metabolism	6	52	0.79	0.52	0.0063	10090.ENSMUSP00000022122,10090.ENSMUSP00000026196,10090.ENSMUSP00000028004,10090.ENSMUSP00000028624,10090.ENSMUSP00000031411,10090.ENSMUSP00000146972	Ckmt2,Got1,Aldh9a1,Gatm,Aldh2,Ckm
mmu01040	Biosynthesis of unsaturated fatty acids	5	34	0.89	0.54	0.0064	10090.ENSMUSP00000010795,10090.ENSMUSP00000021652,10090.ENSMUSP00000025385,10090.ENSMUSP00000028619,10090.ENSMUSP00000044955	Acaa1b,Acot4,Hsd17b4,Hsd17b12,Hacd3
mmu01210	2-Oxocarboxylic acid metabolism	4	20	1.03	0.53	0.0079	10090.ENSMUSP00000005826,10090.ENSMUSP00000023116,10090.ENSMUSP00000026196,10090.ENSMUSP00000100038	Cs,Aco2,Got1,Aco1
mmu04020	Calcium signaling pathway	11	191	0.49	0.41	0.0117	10090.ENSMUSP00000005606,10090.ENSMUSP00000016463,10090.ENSMUSP00000020107,10090.ENSMUSP00000022293,10090.ENSMUSP00000023538,10090.ENSMUSP00000032192,10090.ENSMUSP00000032974,10090.ENSMUSP00000077273,10090.ENSMUSP00000099384,10090.ENSMUSP00000140937,10090.ENSMUSP00000147250	Prkaca,Slc25a5,Atp2b1,Vdac2,Mylk,Itpr1,Atp2a1,Asph,Tnnc2,Cacna1e,Ryr3
mmu00310	Lysine degradation	6	61	0.72	0.45	0.0121	10090.ENSMUSP00000028004,10090.ENSMUSP00000029610,10090.ENSMUSP00000031411,10090.ENSMUSP00000060346,10090.ENSMUSP00000106481,10090.ENSMUSP00000120976	Aldh9a1,Hadh,Aldh2,Dlst,Dld,Hadha
mmu04022	cGMP-PKG signaling pathway	10	166	0.51	0.41	0.0132	10090.ENSMUSP00000016463,10090.ENSMUSP00000020107,10090.ENSMUSP00000022293,10090.ENSMUSP00000023538,10090.ENSMUSP00000023589,10090.ENSMUSP00000032192,10090.ENSMUSP00000032974,10090.ENSMUSP00000049625,10090.ENSMUSP00000083077,10090.ENSMUSP00000126840	Slc25a5,Atp2b1,Vdac2,Mylk,Kng1,Itpr1,Atp2a1,Gtf2i,Atp1a2,Myh7
mmu00650	Butanoate metabolism	4	28	0.88	0.42	0.0215	10090.ENSMUSP00000029610,10090.ENSMUSP00000031524,10090.ENSMUSP00000106318,10090.ENSMUSP00000120976	Hadh,Acads,Oxct1,Hadha
mmu00480	Glutathione metabolism	6	71	0.65	0.39	0.023	10090.ENSMUSP00000004134,10090.ENSMUSP00000004327,10090.ENSMUSP00000027067,10090.ENSMUSP00000031897,10090.ENSMUSP00000033992,10090.ENSMUSP00000071636	Gstm5,G6pdx,Gsta3,Gstk1,Gsr,Prdx6
mmu00270	Cysteine and methionine metabolism	5	50	0.73	0.39	0.0256	10090.ENSMUSP00000019323,10090.ENSMUSP00000026196,10090.ENSMUSP00000032373,10090.ENSMUSP00000064755,10090.ENSMUSP00000158269	Mdh2,Got1,Ldhb,Phgdh,Cbs
mmu00500	Starch and sucrose metabolism	4	31	0.84	0.39	0.0279	10090.ENSMUSP00000047564,10090.ENSMUSP00000049355,10090.ENSMUSP00000071231,10090.ENSMUSP00000084582	Pygm,Gpi1,Pygl,Pgm2
mmu04910	Insulin signaling pathway	8	133	0.51	0.34	0.0338	10090.ENSMUSP00000003207,10090.ENSMUSP00000005606,10090.ENSMUSP00000029017,10090.ENSMUSP00000039368,10090.ENSMUSP00000039797,10090.ENSMUSP00000047564,10090.ENSMUSP00000052872,10090.ENSMUSP00000071231	Lipe,Prkaca,Pck1,Ptprf,Prkar2b,Pygm,Fasn,Pygl
mmu00040	Pentose and glucuronate interconversions	4	34	0.8	0.36	0.0361	10090.ENSMUSP00000007449,10090.ENSMUSP00000047254,10090.ENSMUSP00000100045,10090.ENSMUSP00000106180	Akr1b7,Xylb,Akr1b3,Sord
mmu04931	Insulin resistance	7	109	0.53	0.33	0.0397	10090.ENSMUSP00000029017,10090.ENSMUSP00000034267,10090.ENSMUSP00000039368,10090.ENSMUSP00000047564,10090.ENSMUSP00000071231,10090.ENSMUSP00000104936,10090.ENSMUSP00000133008	Pck1,Slc27a1,Ptprf,Pygm,Pygl,Cpt1b,Cd36
mmu05017	Spinocerebellar ataxia	8	140	0.48	0.31	0.0423	10090.ENSMUSP00000016463,10090.ENSMUSP00000022293,10090.ENSMUSP00000030642,10090.ENSMUSP00000032192,10090.ENSMUSP00000032974,10090.ENSMUSP00000046412,10090.ENSMUSP00000072829,10090.ENSMUSP00000088057	Slc25a5,Vdac2,Psmb2,Itpr1,Atp2a1,Atg2a,Gm10053,Psma5
mmu00561	Glycerolipid metabolism	5	61	0.64	0.32	0.049	10090.ENSMUSP00000007449,10090.ENSMUSP00000028004,10090.ENSMUSP00000031411,10090.ENSMUSP00000100045,10090.ENSMUSP00000127374	Akr1b7,Aldh9a1,Aldh2,Akr1b3,Mgll

## Sheet: Tab3
#Term ID	Term description	Observed gene count	Background gene count	Strength	Signal	False discovery rate	Matching proteins in your network (IDs)	Matching proteins in your network (labels)
GO:0044281	Small molecule metabolic process	118	1658	0.58	1.85	5.22e-32	10090.ENSMUSP00000000349,10090.ENSMUSP00000001416,10090.ENSMUSP00000003207,10090.ENSMUSP00000003906,10090.ENSMUSP00000004327,10090.ENSMUSP00000004729,10090.ENSMUSP00000005647,10090.ENSMUSP00000005810,10090.ENSMUSP00000005826,10090.ENSMUSP00000006669,10090.ENSMUSP00000007449,10090.ENSMUSP00000010795,10090.ENSMUSP00000011896,10090.ENSMUSP00000013737,10090.ENSMUSP00000014438,10090.ENSMUSP00000015160…	Dbt,Hars,Lipe,Farsa,G6pdx,Etfb,Ndufs3,Mthfd2,Cs,Pdk1,Akr1b7,Acaa1b,Pgam1,Ndufs2,Ndufa2,Acsf3,Qdpr,Mdh2,Echdc1,Pgam2,Nme2,Dcakd,Dhrs7,Akr1c6,Acot4,Pdhb,Dhrs4,Aco2,Gpd1,Csad,Ndufa5,Hsd17b4,Ak3,Got1,Hsd17b10,Atp5a1,Hprt,Alox5,Ndufs1,Acadl,Fh1,Hsd17b12,Gatm,Ivd,Acss1,Pck1,Etfdh,Hadh,Ppa2,Decr1,Aldh2,Acads,Ldhb,Erlin2,Acsl1,Ces1c,Slc27a1,Ces2a,Dlat,Pkm,Etfa,Me1,Pccb,Acaa2,H2-Ke6,Pdxk,Prkar2b,Ndufv1,Nd…
GO:0019752	Carboxylic acid metabolic process	82	843	0.71	2.29	1.75e-29	10090.ENSMUSP00000000349,10090.ENSMUSP00000001416,10090.ENSMUSP00000003207,10090.ENSMUSP00000003906,10090.ENSMUSP00000004729,10090.ENSMUSP00000005826,10090.ENSMUSP00000007449,10090.ENSMUSP00000010795,10090.ENSMUSP00000011896,10090.ENSMUSP00000015160,10090.ENSMUSP00000015950,10090.ENSMUSP00000019323,10090.ENSMUSP00000020034,10090.ENSMUSP00000020768,10090.ENSMUSP00000021630,10090.ENSMUSP00000021652…	Dbt,Hars,Lipe,Farsa,Etfb,Cs,Akr1b7,Acaa1b,Pgam1,Acsf3,Qdpr,Mdh2,Echdc1,Pgam2,Akr1c6,Acot4,Pdhb,Aco2,Csad,Hsd17b4,Got1,Hsd17b10,Alox5,Acadl,Fh1,Hsd17b12,Gatm,Ivd,Acss1,Pck1,Etfdh,Hadh,Decr1,Acads,Ldhb,Acsl1,Ces1c,Slc27a1,Ces2a,Dlat,Pkm,Etfa,Me1,Pccb,Acaa2,H2-Ke6,Prkar2b,Hacd3,Hibch,Xylb,Vars2,Gpi1,Fasn,Dlst,Phgdh,Ech1,Pgk1,Aldh6a1,Gm4952,Ogdh,Mlycd,Acsf2,Crat,Aco1,Akr1b3,Eno3,Cpt1b,Mrps36,Sord,Dld…
GO:0043436	Oxoacid metabolic process	83	861	0.71	2.27	1.75e-29	10090.ENSMUSP00000000349,10090.ENSMUSP00000001416,10090.ENSMUSP00000003207,10090.ENSMUSP00000003906,10090.ENSMUSP00000004729,10090.ENSMUSP00000005826,10090.ENSMUSP00000007449,10090.ENSMUSP00000010795,10090.ENSMUSP00000011896,10090.ENSMUSP00000015160,10090.ENSMUSP00000015950,10090.ENSMUSP00000019323,10090.ENSMUSP00000020034,10090.ENSMUSP00000020768,10090.ENSMUSP00000021630,10090.ENSMUSP00000021652…	Dbt,Hars,Lipe,Farsa,Etfb,Cs,Akr1b7,Acaa1b,Pgam1,Acsf3,Qdpr,Mdh2,Echdc1,Pgam2,Akr1c6,Acot4,Pdhb,Aco2,Csad,Hsd17b4,Got1,Hsd17b10,Alox5,Acadl,Fh1,Hsd17b12,Gatm,Ivd,Acss1,Pck1,Etfdh,Hadh,Ppa2,Decr1,Acads,Ldhb,Acsl1,Ces1c,Slc27a1,Ces2a,Dlat,Pkm,Etfa,Me1,Pccb,Acaa2,H2-Ke6,Prkar2b,Hacd3,Hibch,Xylb,Vars2,Gpi1,Fasn,Dlst,Phgdh,Ech1,Pgk1,Aldh6a1,Gm4952,Ogdh,Mlycd,Acsf2,Crat,Aco1,Akr1b3,Eno3,Cpt1b,Mrps36,Sor…
GO:0032787	Monocarboxylic acid metabolic process	62	559	0.77	2.35	2.35e-24	10090.ENSMUSP00000003207,10090.ENSMUSP00000004729,10090.ENSMUSP00000007449,10090.ENSMUSP00000010795,10090.ENSMUSP00000011896,10090.ENSMUSP00000015160,10090.ENSMUSP00000020034,10090.ENSMUSP00000020768,10090.ENSMUSP00000021630,10090.ENSMUSP00000021652,10090.ENSMUSP00000022268,10090.ENSMUSP00000025385,10090.ENSMUSP00000026289,10090.ENSMUSP00000026795,10090.ENSMUSP00000027153,10090.ENSMUSP00000028619…	Lipe,Etfb,Akr1b7,Acaa1b,Pgam1,Acsf3,Echdc1,Pgam2,Akr1c6,Acot4,Pdhb,Hsd17b4,Hsd17b10,Alox5,Acadl,Hsd17b12,Gatm,Ivd,Acss1,Pck1,Etfdh,Hadh,Decr1,Acads,Ldhb,Acsl1,Ces1c,Slc27a1,Ces2a,Dlat,Pkm,Etfa,Me1,Pccb,Acaa2,H2-Ke6,Prkar2b,Hacd3,Xylb,Gpi1,Fasn,Phgdh,Ech1,Pgk1,Ogdh,Mlycd,Acsf2,Crat,Akr1b3,Eno3,Cpt1b,Sord,Dld,Pm20d1,Ptgr2,Mtch2,Hadha,Mgll,Cyp2d11,Eci2,Cd36,Glo1
GO:0044237	Cellular metabolic process	224	6530	0.26	0.95	1.58e-21	10090.ENSMUSP00000000349,10090.ENSMUSP00000000505,10090.ENSMUSP00000001127,10090.ENSMUSP00000001416,10090.ENSMUSP00000001716,10090.ENSMUSP00000002298,10090.ENSMUSP00000003207,10090.ENSMUSP00000003906,10090.ENSMUSP00000003912,10090.ENSMUSP00000004134,10090.ENSMUSP00000004327,10090.ENSMUSP00000004375,10090.ENSMUSP00000004381,10090.ENSMUSP00000004729,10090.ENSMUSP00000005606,10090.ENSMUSP00000005647…	Dbt,Mcm7,Poldip2,Hars,Ddt,Ppm1j,Lipe,Farsa,Calr,Gstm5,G6pdx,Phb2,Lpcat3,Etfb,Prkaca,Ndufs3,Trim28,Mthfd2,Cs,Ctsb,Sptbn1,Pdk1,Sod2,Akr1b7,Acaa1b,Pgam1,Ndufs2,Ndufa2,Acsf3,Surf1,Qdpr,Fis1,Mdh2,Echdc1,Herc4,Ppa1,Pgam2,Nme2,Eftud2,Dcakd,Dhrs7,Akr1c6,Acot4,Ckmt2,Pdhb,Tkt,Acin1,Dhrs4,Aco2,Mylk,Sod1,Gpd1,Csad,Ndufa5,Hbb-bs,Hspa9,Hsd17b4,Ak3,Got1,Hsd17b10,Atp5a1,Taldo1,Hprt,Uqcrc1,Alox5,Sec11a,Iscu,Gsta3…
GO:0006091	Generation of precursor metabolites and energy	48	378	0.83	2.37	1.37e-20	10090.ENSMUSP00000004327,10090.ENSMUSP00000004729,10090.ENSMUSP00000005647,10090.ENSMUSP00000005826,10090.ENSMUSP00000007012,10090.ENSMUSP00000011896,10090.ENSMUSP00000013737,10090.ENSMUSP00000014438,10090.ENSMUSP00000015934,10090.ENSMUSP00000019323,10090.ENSMUSP00000020768,10090.ENSMUSP00000022268,10090.ENSMUSP00000022529,10090.ENSMUSP00000023116,10090.ENSMUSP00000023760,10090.ENSMUSP00000023851…	G6pdx,Etfb,Ndufs3,Cs,Sod2,Pgam1,Ndufs2,Ndufa2,Surf1,Mdh2,Pgam2,Pdhb,Tkt,Aco2,Gpd1,Ndufa5,Atp5a1,Taldo1,Uqcrc1,Ndufs1,Fh1,Etfdh,Pgls,Dlat,Pkm,Etfa,Aifm1,Ndufv1,Ndufb10,Uqcrfs1,Pygm,Ndufv3,Gpi1,Dlst,Pygl,Gm10053,Plec,Pgk1,Pgm2,Ogdh,Aco1,Eno3,Mrps36,Oxct1,Dld,Pm20d1,Mtch2,Ndufs8
GO:0008152	Metabolic process	249	8096	0.21	0.84	1.25e-18	10090.ENSMUSP00000000287,10090.ENSMUSP00000000349,10090.ENSMUSP00000000505,10090.ENSMUSP00000001127,10090.ENSMUSP00000001416,10090.ENSMUSP00000001716,10090.ENSMUSP00000002298,10090.ENSMUSP00000003207,10090.ENSMUSP00000003906,10090.ENSMUSP00000003912,10090.ENSMUSP00000004134,10090.ENSMUSP00000004327,10090.ENSMUSP00000004375,10090.ENSMUSP00000004381,10090.ENSMUSP00000004729,10090.ENSMUSP00000005606…	Scpep1,Dbt,Mcm7,Poldip2,Hars,Ddt,Ppm1j,Lipe,Farsa,Calr,Gstm5,G6pdx,Phb2,Lpcat3,Etfb,Prkaca,Ndufs3,Trim28,Mthfd2,Cs,Pvalb,Ctsb,Sptbn1,Pdk1,Sod2,Akr1b7,Acaa1b,Pgam1,Ndufs2,Ndufa2,Acsf3,Surf1,Qdpr,Slc25a5,Ywhah,Fis1,Mdh2,Echdc1,Herc4,Ppa1,Cand1,Pgam2,Nme2,Eftud2,Dcakd,Dhrs7,Akr1c6,Acot4,Ckmt2,Pdhb,Tkt,Acin1,Dhrs4,Aco2,Mylk,Sod1,Gpd1,Csad,Ndufa5,Hbb-bs,Hspa9,Hsd17b4,Ak3,Dpp3,Got1,Hsd17b10,Atp5a1,Tald…
GO:0006631	Fatty acid metabolic process	45	385	0.79	2.13	6.09e-18	10090.ENSMUSP00000003207,10090.ENSMUSP00000004729,10090.ENSMUSP00000007449,10090.ENSMUSP00000010795,10090.ENSMUSP00000015160,10090.ENSMUSP00000020034,10090.ENSMUSP00000021630,10090.ENSMUSP00000021652,10090.ENSMUSP00000025385,10090.ENSMUSP00000026289,10090.ENSMUSP00000026795,10090.ENSMUSP00000027153,10090.ENSMUSP00000028619,10090.ENSMUSP00000028807,10090.ENSMUSP00000028944,10090.ENSMUSP00000029017…	Lipe,Etfb,Akr1b7,Acaa1b,Acsf3,Echdc1,Akr1c6,Acot4,Hsd17b4,Hsd17b10,Alox5,Acadl,Hsd17b12,Ivd,Acss1,Pck1,Etfdh,Hadh,Decr1,Acads,Acsl1,Ces1c,Slc27a1,Ces2a,Etfa,Pccb,Acaa2,H2-Ke6,Prkar2b,Hacd3,Fasn,Ech1,Mlycd,Acsf2,Crat,Akr1b3,Cpt1b,Dld,Pm20d1,Ptgr2,Hadha,Mgll,Cyp2d11,Eci2,Cd36
GO:0044282	Small molecule catabolic process	44	367	0.81	2.16	6.31e-18	10090.ENSMUSP00000000349,10090.ENSMUSP00000003207,10090.ENSMUSP00000004729,10090.ENSMUSP00000010795,10090.ENSMUSP00000015160,10090.ENSMUSP00000015950,10090.ENSMUSP00000020034,10090.ENSMUSP00000020768,10090.ENSMUSP00000021652,10090.ENSMUSP00000023805,10090.ENSMUSP00000025385,10090.ENSMUSP00000026196,10090.ENSMUSP00000026289,10090.ENSMUSP00000027153,10090.ENSMUSP00000028807,10090.ENSMUSP00000029017…	Dbt,Lipe,Etfb,Acaa1b,Acsf3,Qdpr,Echdc1,Pgam2,Acot4,Csad,Hsd17b4,Got1,Hsd17b10,Acadl,Ivd,Pck1,Etfdh,Hadh,Decr1,Aldh2,Acads,Pkm,Etfa,Acaa2,Mtmr7,Hibch,Xylb,Gpi1,Dlst,Ech1,Pgk1,Aldh6a1,Crat,Eno3,Cpt1b,Sord,Oxct1,Dld,Hadha,Gpd2,Eci2,Bpnt1,Cbs,Glo1
GO:0045333	Cellular respiration	33	204	0.94	2.39	1.96e-16	10090.ENSMUSP00000004729,10090.ENSMUSP00000005647,10090.ENSMUSP00000005826,10090.ENSMUSP00000007012,10090.ENSMUSP00000013737,10090.ENSMUSP00000014438,10090.ENSMUSP00000019323,10090.ENSMUSP00000022268,10090.ENSMUSP00000023116,10090.ENSMUSP00000023760,10090.ENSMUSP00000023851,10090.ENSMUSP00000026495,10090.ENSMUSP00000026743,10090.ENSMUSP00000027111,10090.ENSMUSP00000027810,10090.ENSMUSP00000029386…	Etfb,Ndufs3,Cs,Sod2,Ndufs2,Ndufa2,Mdh2,Pdhb,Aco2,Gpd1,Ndufa5,Atp5a1,Uqcrc1,Ndufs1,Fh1,Etfdh,Dlat,Etfa,Aifm1,Ndufv1,Ndufb10,Uqcrfs1,Ndufv3,Dlst,Gm10053,Plec,Ogdh,Aco1,Mrps36,Dld,Pm20d1,Mtch2,Ndufs8
GO:0015980	Energy derivation by oxidation of organic compounds	36	275	0.84	2.09	1.88e-15	10090.ENSMUSP00000004729,10090.ENSMUSP00000005647,10090.ENSMUSP00000005826,10090.ENSMUSP00000007012,10090.ENSMUSP00000013737,10090.ENSMUSP00000014438,10090.ENSMUSP00000019323,10090.ENSMUSP00000022268,10090.ENSMUSP00000023116,10090.ENSMUSP00000023760,10090.ENSMUSP00000023851,10090.ENSMUSP00000026495,10090.ENSMUSP00000026743,10090.ENSMUSP00000027111,10090.ENSMUSP00000027810,10090.ENSMUSP00000029386…	Etfb,Ndufs3,Cs,Sod2,Ndufs2,Ndufa2,Mdh2,Pdhb,Aco2,Gpd1,Ndufa5,Atp5a1,Uqcrc1,Ndufs1,Fh1,Etfdh,Dlat,Etfa,Aifm1,Ndufv1,Ndufb10,Uqcrfs1,Pygm,Ndufv3,Dlst,Pygl,Gm10053,Plec,Pgm2,Ogdh,Aco1,Mrps36,Dld,Pm20d1,Mtch2,Ndufs8
GO:0071704	Organic substance metabolic process	232	7673	0.21	0.8	1.88e-15	10090.ENSMUSP00000000287,10090.ENSMUSP00000000349,10090.ENSMUSP00000000505,10090.ENSMUSP00000001127,10090.ENSMUSP00000001416,10090.ENSMUSP00000001716,10090.ENSMUSP00000002298,10090.ENSMUSP00000003207,10090.ENSMUSP00000003906,10090.ENSMUSP00000003912,10090.ENSMUSP00000004134,10090.ENSMUSP00000004327,10090.ENSMUSP00000004381,10090.ENSMUSP00000004729,10090.ENSMUSP00000005606,10090.ENSMUSP00000005647…	Scpep1,Dbt,Mcm7,Poldip2,Hars,Ddt,Ppm1j,Lipe,Farsa,Calr,Gstm5,G6pdx,Lpcat3,Etfb,Prkaca,Ndufs3,Trim28,Mthfd2,Cs,Pvalb,Ctsb,Sptbn1,Pdk1,Sod2,Akr1b7,Acaa1b,Pgam1,Ndufs2,Ndufa2,Acsf3,Qdpr,Ywhah,Mdh2,Echdc1,Herc4,Cand1,Pgam2,Nme2,Eftud2,Dcakd,Dhrs7,Akr1c6,Acot4,Ckmt2,Pdhb,Tkt,Acin1,Dhrs4,Aco2,Mylk,Sod1,Gpd1,Csad,Ndufa5,Hbb-bs,Hspa9,Hsd17b4,Ak3,Dpp3,Got1,Hsd17b10,Atp5a1,Taldo1,Hprt,Alox5,Sec11a,Gsta3,Nd…
GO:0046395	Carboxylic acid catabolic process	33	231	0.88	2.15	4.42e-15	10090.ENSMUSP00000000349,10090.ENSMUSP00000003207,10090.ENSMUSP00000004729,10090.ENSMUSP00000010795,10090.ENSMUSP00000015160,10090.ENSMUSP00000015950,10090.ENSMUSP00000020034,10090.ENSMUSP00000021652,10090.ENSMUSP00000023805,10090.ENSMUSP00000025385,10090.ENSMUSP00000026196,10090.ENSMUSP00000026289,10090.ENSMUSP00000027153,10090.ENSMUSP00000028807,10090.ENSMUSP00000029017,10090.ENSMUSP00000029386…	Dbt,Lipe,Etfb,Acaa1b,Acsf3,Qdpr,Echdc1,Acot4,Csad,Hsd17b4,Got1,Hsd17b10,Acadl,Ivd,Pck1,Etfdh,Hadh,Decr1,Acads,Etfa,Acaa2,Hibch,Xylb,Dlst,Ech1,Aldh6a1,Crat,Cpt1b,Sord,Dld,Hadha,Eci2,Cbs
GO:0019693	Ribose phosphate metabolic process	41	422	0.71	1.7	8.92e-14	10090.ENSMUSP00000004327,10090.ENSMUSP00000005647,10090.ENSMUSP00000005826,10090.ENSMUSP00000011896,10090.ENSMUSP00000013737,10090.ENSMUSP00000014438,10090.ENSMUSP00000020768,10090.ENSMUSP00000021217,10090.ENSMUSP00000021313,10090.ENSMUSP00000021652,10090.ENSMUSP00000022268,10090.ENSMUSP00000022529,10090.ENSMUSP00000023851,10090.ENSMUSP00000025385,10090.ENSMUSP00000025696,10090.ENSMUSP00000026495…	G6pdx,Ndufs3,Cs,Pgam1,Ndufs2,Ndufa2,Pgam2,Nme2,Dcakd,Acot4,Pdhb,Tkt,Ndufa5,Hsd17b4,Ak3,Atp5a1,Hprt,Ndufs1,Acss1,Acsl1,Dlat,Pkm,Acaa2,Ndufv1,Ndufb10,Ndufv3,Gpi1,Fasn,Dlst,Ak1,Pygl,Pgk1,Atp1a2,Ogdh,Mlycd,Atp2b2,Eno3,Dld,Mpp6,Myh7,Ndufs8
GO:0019637	Organophosphate metabolic process	58	888	0.54	1.31	7.03e-13	10090.ENSMUSP00000004327,10090.ENSMUSP00000004381,10090.ENSMUSP00000005647,10090.ENSMUSP00000005826,10090.ENSMUSP00000011896,10090.ENSMUSP00000013737,10090.ENSMUSP00000014438,10090.ENSMUSP00000020768,10090.ENSMUSP00000021217,10090.ENSMUSP00000021313,10090.ENSMUSP00000021652,10090.ENSMUSP00000022122,10090.ENSMUSP00000022268,10090.ENSMUSP00000022529,10090.ENSMUSP00000023760,10090.ENSMUSP00000023851…	G6pdx,Lpcat3,Ndufs3,Cs,Pgam1,Ndufs2,Ndufa2,Pgam2,Nme2,Dcakd,Acot4,Ckmt2,Pdhb,Tkt,Gpd1,Ndufa5,Hsd17b4,Ak3,Atp5a1,Taldo1,Hprt,Ndufs1,Acss1,Plbd1,Acsl1,Pgls,Slc27a1,Dlat,Pkm,Acaa2,Pdxk,Ndufv1,Ndufb10,Mtmr7,Xylb,Ndufv3,Gpi1,Fasn,Dlst,Ak1,Pygl,Prdx6,Pgk1,Atp1a2,Ogdh,Mlycd,Atp2b2,Eno3,Sord,Dld,Gpd1l,Hadha,Mpp6,Myh7,Gpd2,Ckm,Bpnt1,Ndufs8
GO:0065008	Regulation of biological quality	143	3943	0.29	0.88	7.21e-13	10090.ENSMUSP00000000287,10090.ENSMUSP00000002889,10090.ENSMUSP00000003207,10090.ENSMUSP00000003912,10090.ENSMUSP00000004327,10090.ENSMUSP00000004375,10090.ENSMUSP00000004381,10090.ENSMUSP00000005431,10090.ENSMUSP00000005606,10090.ENSMUSP00000006235,10090.ENSMUSP00000006626,10090.ENSMUSP00000006629,10090.ENSMUSP00000007012,10090.ENSMUSP00000007449,10090.ENSMUSP00000016463,10090.ENSMUSP00000019109…	Scpep1,Flii,Lipe,Calr,G6pdx,Phb2,Lpcat3,Letm1,Prkaca,Ctsb,Actn3,Sptbn1,Sod2,Akr1b7,Slc25a5,Ywhah,Fis1,Lin7a,Atp2b1,Dhrs7,Akr1c6,Vdac2,Dpysl2,Acin1,Dhrs4,Serpind1,Kng1,Sod1,Hbb-bs,Hspa9,Hsd17b4,Fbn2,Got1,Hsd17b10,Alox5,Iscu,Ndufs1,Hspd1,Acadl,Vil1,Fh1,Aldh9a1,Vim,Slc12a6,Hsd17b12,Gatm,Pck1,Anxa5,Ppid,Hadh,Ppa2,Lmna,Decr1,Ncdn,Dnajc2,Itpr1,Atp2a1,Fundc2,Hcfc1,Gsr,Acsl1,Ces1c,Slc27a1,Ces2a,Slc12a4,A…
GO:0009056	Catabolic process	92	1979	0.39	1.05	7.62e-13	10090.ENSMUSP00000000349,10090.ENSMUSP00000003207,10090.ENSMUSP00000003912,10090.ENSMUSP00000004134,10090.ENSMUSP00000004375,10090.ENSMUSP00000004729,10090.ENSMUSP00000006235,10090.ENSMUSP00000010795,10090.ENSMUSP00000011896,10090.ENSMUSP00000015160,10090.ENSMUSP00000015950,10090.ENSMUSP00000019109,10090.ENSMUSP00000019198,10090.ENSMUSP00000020034,10090.ENSMUSP00000020258,10090.ENSMUSP00000020768…	Dbt,Lipe,Calr,Gstm5,Phb2,Etfb,Ctsb,Acaa1b,Pgam1,Acsf3,Qdpr,Ywhah,Fis1,Echdc1,Herc4,Pgam2,Acot4,Gpd1,Csad,Hbb-bs,Hsd17b4,Dpp3,Got1,Hsd17b10,Hprt,Gsta3,Acadl,Yme1l1,Ivd,Pck1,Etfdh,Hadh,Decr1,Psmb2,Aldh2,Acads,Plbd1,Fundc2,Erlin2,Acsl1,Lonp2,Ces1c,Pkm,Etfa,Uba7,Acaa2,Pcca,Blvrb,Mtmr7,Hibch,Atg2a,Xylb,Pygm,Cdc16,Gpi1,Dlst,Ech1,Pygl,Prdx6,Pgk1,Aldh6a1,Pgm2,Psma5,Ogdh,Zhx2,Mlycd,Ube2n,Ube4b,Crat,Eno3,C…
GO:0009150	Purine ribonucleotide metabolic process	38	390	0.72	1.63	9.3e-13	10090.ENSMUSP00000005647,10090.ENSMUSP00000005826,10090.ENSMUSP00000011896,10090.ENSMUSP00000013737,10090.ENSMUSP00000014438,10090.ENSMUSP00000020768,10090.ENSMUSP00000021217,10090.ENSMUSP00000021313,10090.ENSMUSP00000021652,10090.ENSMUSP00000022268,10090.ENSMUSP00000023851,10090.ENSMUSP00000025385,10090.ENSMUSP00000025696,10090.ENSMUSP00000026495,10090.ENSMUSP00000026723,10090.ENSMUSP00000027111…	Ndufs3,Cs,Pgam1,Ndufs2,Ndufa2,Pgam2,Nme2,Dcakd,Acot4,Pdhb,Ndufa5,Hsd17b4,Ak3,Atp5a1,Hprt,Ndufs1,Acss1,Acsl1,Dlat,Pkm,Acaa2,Ndufv1,Ndufb10,Ndufv3,Gpi1,Fasn,Dlst,Ak1,Pgk1,Atp1a2,Ogdh,Mlycd,Atp2b2,Eno3,Dld,Mpp6,Myh7,Ndufs8
GO:0034440	Lipid oxidation	21	95	1.07	2.23	2.2e-12	10090.ENSMUSP00000004729,10090.ENSMUSP00000010795,10090.ENSMUSP00000020034,10090.ENSMUSP00000025385,10090.ENSMUSP00000026289,10090.ENSMUSP00000026795,10090.ENSMUSP00000027153,10090.ENSMUSP00000028807,10090.ENSMUSP00000029386,10090.ENSMUSP00000029610,10090.ENSMUSP00000029877,10090.ENSMUSP00000031524,10090.ENSMUSP00000034866,10090.ENSMUSP00000037348,10090.ENSMUSP00000066092,10090.ENSMUSP00000095970…	Etfb,Acaa1b,Echdc1,Hsd17b4,Hsd17b10,Alox5,Acadl,Ivd,Etfdh,Hadh,Decr1,Acads,Etfa,Acaa2,Ech1,Mlycd,Crat,Cpt1b,Hadha,Eci2,Cd36
GO:0072521	Purine-containing compound metabolic process	39	429	0.69	1.55	2.73e-12	10090.ENSMUSP00000005647,10090.ENSMUSP00000005826,10090.ENSMUSP00000011896,10090.ENSMUSP00000013737,10090.ENSMUSP00000014438,10090.ENSMUSP00000020768,10090.ENSMUSP00000021217,10090.ENSMUSP00000021313,10090.ENSMUSP00000021652,10090.ENSMUSP00000022268,10090.ENSMUSP00000023851,10090.ENSMUSP00000025385,10090.ENSMUSP00000025696,10090.ENSMUSP00000026495,10090.ENSMUSP00000026723,10090.ENSMUSP00000027111…	Ndufs3,Cs,Pgam1,Ndufs2,Ndufa2,Pgam2,Nme2,Dcakd,Acot4,Pdhb,Ndufa5,Hsd17b4,Ak3,Atp5a1,Hprt,Ndufs1,Acss1,Acsl1,Dlat,Pkm,Acaa2,Ndufv1,Ndufb10,Ndufv3,Gpi1,Fasn,Dlst,Ak1,Pgk1,Atp1a2,Pgm2,Ogdh,Mlycd,Atp2b2,Eno3,Dld,Mpp6,Myh7,Ndufs8
GO:1901575	Organic substance catabolic process	82	1691	0.41	1.06	3.53e-12	10090.ENSMUSP00000000349,10090.ENSMUSP00000003207,10090.ENSMUSP00000003912,10090.ENSMUSP00000004729,10090.ENSMUSP00000006235,10090.ENSMUSP00000010795,10090.ENSMUSP00000011896,10090.ENSMUSP00000015160,10090.ENSMUSP00000015950,10090.ENSMUSP00000019109,10090.ENSMUSP00000020034,10090.ENSMUSP00000020258,10090.ENSMUSP00000020768,10090.ENSMUSP00000021652,10090.ENSMUSP00000023760,10090.ENSMUSP00000023805…	Dbt,Lipe,Calr,Etfb,Ctsb,Acaa1b,Pgam1,Acsf3,Qdpr,Ywhah,Echdc1,Herc4,Pgam2,Acot4,Gpd1,Csad,Hsd17b4,Dpp3,Got1,Hsd17b10,Hprt,Gsta3,Acadl,Yme1l1,Ivd,Pck1,Etfdh,Hadh,Decr1,Psmb2,Aldh2,Acads,Plbd1,Erlin2,Lonp2,Ces1c,Pkm,Etfa,Uba7,Acaa2,Pcca,Blvrb,Mtmr7,Hibch,Xylb,Pygm,Cdc16,Gpi1,Dlst,Ech1,Pygl,Prdx6,Pgk1,Aldh6a1,Pgm2,Psma5,Ogdh,Zhx2,Mlycd,Ube2n,Ube4b,Crat,Eno3,Cpt1b,Sord,Oxct1,Dld,Lrpprc,Gpd1l,Hadha,Cno…
GO:0006635	Fatty acid beta-oxidation	18	65	1.17	2.3	6.28e-12	10090.ENSMUSP00000004729,10090.ENSMUSP00000010795,10090.ENSMUSP00000020034,10090.ENSMUSP00000025385,10090.ENSMUSP00000026289,10090.ENSMUSP00000027153,10090.ENSMUSP00000028807,10090.ENSMUSP00000029386,10090.ENSMUSP00000029610,10090.ENSMUSP00000029877,10090.ENSMUSP00000031524,10090.ENSMUSP00000034866,10090.ENSMUSP00000037348,10090.ENSMUSP00000066092,10090.ENSMUSP00000099919,10090.ENSMUSP00000104936…	Etfb,Acaa1b,Echdc1,Hsd17b4,Hsd17b10,Acadl,Ivd,Etfdh,Hadh,Decr1,Acads,Etfa,Acaa2,Ech1,Crat,Cpt1b,Hadha,Eci2
GO:0019395	Fatty acid oxidation	20	89	1.08	2.18	6.28e-12	10090.ENSMUSP00000004729,10090.ENSMUSP00000010795,10090.ENSMUSP00000020034,10090.ENSMUSP00000025385,10090.ENSMUSP00000026289,10090.ENSMUSP00000027153,10090.ENSMUSP00000028807,10090.ENSMUSP00000029386,10090.ENSMUSP00000029610,10090.ENSMUSP00000029877,10090.ENSMUSP00000031524,10090.ENSMUSP00000034866,10090.ENSMUSP00000037348,10090.ENSMUSP00000066092,10090.ENSMUSP00000095970,10090.ENSMUSP00000099919…	Etfb,Acaa1b,Echdc1,Hsd17b4,Hsd17b10,Acadl,Ivd,Etfdh,Hadh,Decr1,Acads,Etfa,Acaa2,Ech1,Mlycd,Crat,Cpt1b,Hadha,Eci2,Cd36
GO:0009062	Fatty acid catabolic process	20	91	1.07	2.14	8.4e-12	10090.ENSMUSP00000003207,10090.ENSMUSP00000004729,10090.ENSMUSP00000010795,10090.ENSMUSP00000020034,10090.ENSMUSP00000025385,10090.ENSMUSP00000026289,10090.ENSMUSP00000027153,10090.ENSMUSP00000028807,10090.ENSMUSP00000029017,10090.ENSMUSP00000029386,10090.ENSMUSP00000029610,10090.ENSMUSP00000029877,10090.ENSMUSP00000031524,10090.ENSMUSP00000034866,10090.ENSMUSP00000037348,10090.ENSMUSP00000066092…	Lipe,Etfb,Acaa1b,Echdc1,Hsd17b4,Hsd17b10,Acadl,Ivd,Pck1,Etfdh,Hadh,Decr1,Acads,Etfa,Acaa2,Ech1,Crat,Cpt1b,Hadha,Eci2
GO:0009060	Aerobic respiration	25	168	0.9	1.86	1.18e-11	10090.ENSMUSP00000005647,10090.ENSMUSP00000005826,10090.ENSMUSP00000013737,10090.ENSMUSP00000014438,10090.ENSMUSP00000019323,10090.ENSMUSP00000022268,10090.ENSMUSP00000023116,10090.ENSMUSP00000023851,10090.ENSMUSP00000026495,10090.ENSMUSP00000026743,10090.ENSMUSP00000027111,10090.ENSMUSP00000027810,10090.ENSMUSP00000034567,10090.ENSMUSP00000042967,10090.ENSMUSP00000043543,10090.ENSMUSP00000045284…	Ndufs3,Cs,Ndufs2,Ndufa2,Mdh2,Pdhb,Aco2,Ndufa5,Atp5a1,Uqcrc1,Ndufs1,Fh1,Dlat,Ndufv1,Ndufb10,Uqcrfs1,Ndufv3,Dlst,Gm10053,Ogdh,Aco1,Mrps36,Dld,Mtch2,Ndufs8
GO:0072329	Monocarboxylic acid catabolic process	22	124	0.98	1.96	1.79e-11	10090.ENSMUSP00000003207,10090.ENSMUSP00000004729,10090.ENSMUSP00000010795,10090.ENSMUSP00000020034,10090.ENSMUSP00000025385,10090.ENSMUSP00000026289,10090.ENSMUSP00000027153,10090.ENSMUSP00000028807,10090.ENSMUSP00000029017,10090.ENSMUSP00000029386,10090.ENSMUSP00000029610,10090.ENSMUSP00000029877,10090.ENSMUSP00000031524,10090.ENSMUSP00000034866,10090.ENSMUSP00000037348,10090.ENSMUSP00000047254…	Lipe,Etfb,Acaa1b,Echdc1,Hsd17b4,Hsd17b10,Acadl,Ivd,Pck1,Etfdh,Hadh,Decr1,Acads,Etfa,Acaa2,Xylb,Ech1,Crat,Cpt1b,Sord,Hadha,Eci2
GO:0022900	Electron transport chain	22	125	0.97	1.95	2e-11	10090.ENSMUSP00000004729,10090.ENSMUSP00000005647,10090.ENSMUSP00000007012,10090.ENSMUSP00000013737,10090.ENSMUSP00000014438,10090.ENSMUSP00000015934,10090.ENSMUSP00000023760,10090.ENSMUSP00000023851,10090.ENSMUSP00000026743,10090.ENSMUSP00000027111,10090.ENSMUSP00000029386,10090.ENSMUSP00000034866,10090.ENSMUSP00000041104,10090.ENSMUSP00000042967,10090.ENSMUSP00000045284,10090.ENSMUSP00000049000…	Etfb,Ndufs3,Sod2,Ndufs2,Ndufa2,Surf1,Gpd1,Ndufa5,Uqcrc1,Ndufs1,Etfdh,Etfa,Aifm1,Ndufv1,Uqcrfs1,Ndufv3,Gm10053,Plec,Dld,Pm20d1,Mtch2,Ndufs8
GO:0009987	Cellular process	366	16238	0.08	0.59	2.87e-11	10090.ENSMUSP00000000349,10090.ENSMUSP00000000505,10090.ENSMUSP00000001127,10090.ENSMUSP00000001416,10090.ENSMUSP00000001716,10090.ENSMUSP00000002298,10090.ENSMUSP00000002818,10090.ENSMUSP00000002889,10090.ENSMUSP00000003207,10090.ENSMUSP00000003906,10090.ENSMUSP00000003912,10090.ENSMUSP00000004057,10090.ENSMUSP00000004134,10090.ENSMUSP00000004327,10090.ENSMUSP00000004375,10090.ENSMUSP00000004381…	Dbt,Mcm7,Poldip2,Hars,Ddt,Ppm1j,Ykt6,Flii,Lipe,Farsa,Calr,Fam162a,Gstm5,G6pdx,Phb2,Lpcat3,Etfb,Letm1,Prkaca,Ndufs3,Trim28,Mthfd2,Cs,Pvalb,Trap1,Ctsb,Actn3,Sptbn1,Pdk1,Sod2,Akr1b7,Acaa1b,Pgam1,Ndufs2,Ndufa2,Slc25a11,Acsf3,Surf1,Qdpr,Rrbp1,Slc25a5,Ywhab,Myo1b,Ywhah,Fis1,Mdh2,Icam5,Echdc1,Lin7a,Atp2b1,Herc4,Ppa1,Cand1,Pgam2,Dynll2,Rab10,Nme2,Eftud2,Dcakd,Dhrs7,Atp6v1d,Akr1c6,Acot4,Ckmt2,Pdhb,Vdac2,L…
GO:0022904	Respiratory electron transport chain	20	102	1.02	1.97	4.66e-11	10090.ENSMUSP00000004729,10090.ENSMUSP00000005647,10090.ENSMUSP00000007012,10090.ENSMUSP00000013737,10090.ENSMUSP00000023760,10090.ENSMUSP00000023851,10090.ENSMUSP00000026743,10090.ENSMUSP00000027111,10090.ENSMUSP00000029386,10090.ENSMUSP00000034866,10090.ENSMUSP00000041104,10090.ENSMUSP00000042967,10090.ENSMUSP00000045284,10090.ENSMUSP00000049000,10090.ENSMUSP00000072829,10090.ENSMUSP00000073124…	Etfb,Ndufs3,Sod2,Ndufs2,Gpd1,Ndufa5,Uqcrc1,Ndufs1,Etfdh,Etfa,Aifm1,Ndufv1,Uqcrfs1,Ndufv3,Gm10053,Plec,Dld,Pm20d1,Mtch2,Ndufs8
GO:0009117	Nucleotide metabolic process	39	484	0.63	1.36	6.72e-11	10090.ENSMUSP00000004327,10090.ENSMUSP00000005647,10090.ENSMUSP00000005826,10090.ENSMUSP00000011896,10090.ENSMUSP00000013737,10090.ENSMUSP00000014438,10090.ENSMUSP00000020768,10090.ENSMUSP00000021217,10090.ENSMUSP00000021313,10090.ENSMUSP00000021652,10090.ENSMUSP00000022268,10090.ENSMUSP00000023851,10090.ENSMUSP00000025385,10090.ENSMUSP00000025696,10090.ENSMUSP00000026495,10090.ENSMUSP00000026723…	G6pdx,Ndufs3,Cs,Pgam1,Ndufs2,Ndufa2,Pgam2,Nme2,Dcakd,Acot4,Pdhb,Ndufa5,Hsd17b4,Ak3,Atp5a1,Hprt,Ndufs1,Acss1,Acsl1,Dlat,Pkm,Acaa2,Ndufv1,Ndufb10,Ndufv3,Gpi1,Fasn,Dlst,Ak1,Pgk1,Atp1a2,Ogdh,Mlycd,Atp2b2,Eno3,Dld,Mpp6,Myh7,Ndufs8
GO:0055086	Nucleobase-containing small molecule metabolic process	41	550	0.6	1.29	1.57e-10	10090.ENSMUSP00000004327,10090.ENSMUSP00000005647,10090.ENSMUSP00000005826,10090.ENSMUSP00000011896,10090.ENSMUSP00000013737,10090.ENSMUSP00000014438,10090.ENSMUSP00000020768,10090.ENSMUSP00000021217,10090.ENSMUSP00000021313,10090.ENSMUSP00000021652,10090.ENSMUSP00000022268,10090.ENSMUSP00000023851,10090.ENSMUSP00000025385,10090.ENSMUSP00000025696,10090.ENSMUSP00000026495,10090.ENSMUSP00000026723…	G6pdx,Ndufs3,Cs,Pgam1,Ndufs2,Ndufa2,Pgam2,Nme2,Dcakd,Acot4,Pdhb,Ndufa5,Hsd17b4,Ak3,Atp5a1,Hprt,Ndufs1,Acss1,Acsl1,Dlat,Pkm,Acaa2,Ndufv1,Ndufb10,Ndufv3,Gpi1,Fasn,Dlst,Ak1,Pgk1,Aldh6a1,Atp1a2,Pgm2,Ogdh,Mlycd,Atp2b2,Eno3,Dld,Mpp6,Myh7,Ndufs8
GO:0009058	Biosynthetic process	99	2467	0.33	0.89	1.83e-10	10090.ENSMUSP00000001127,10090.ENSMUSP00000001416,10090.ENSMUSP00000001716,10090.ENSMUSP00000003207,10090.ENSMUSP00000003906,10090.ENSMUSP00000004327,10090.ENSMUSP00000004381,10090.ENSMUSP00000005647,10090.ENSMUSP00000007012,10090.ENSMUSP00000011896,10090.ENSMUSP00000013737,10090.ENSMUSP00000014438,10090.ENSMUSP00000015160,10090.ENSMUSP00000015950,10090.ENSMUSP00000019323,10090.ENSMUSP00000020768…	Poldip2,Hars,Ddt,Lipe,Farsa,G6pdx,Lpcat3,Ndufs3,Sod2,Pgam1,Ndufs2,Ndufa2,Acsf3,Qdpr,Mdh2,Pgam2,Nme2,Dcakd,Akr1c6,Ckmt2,Pdhb,Tkt,Sod1,Gpd1,Csad,Ndufa5,Ak3,Got1,Hsd17b10,Atp5a1,Hprt,Alox5,Ndufs1,Eif5b,Fh1,Aldh9a1,Hsd17b12,Gatm,Eif3j1,Acss1,Pck1,Sepsecs,Aimp2,Ldhb,Rpl28,Acsl1,Ces1c,Slc27a1,Ces2a,Cyb5b,Dlat,Anxa2,Pkm,Pccb,Gadd45gip1,H2-Ke6,Pdxk,Ndufv1,Ndufb10,Hacd3,Mrps34,Xylb,Vars2,Ndufv3,Gpi1,Gtf2i…
GO:0007005	Mitochondrion organization	38	481	0.62	1.32	2.21e-10	10090.ENSMUSP00000001127,10090.ENSMUSP00000004375,10090.ENSMUSP00000005431,10090.ENSMUSP00000005647,10090.ENSMUSP00000007012,10090.ENSMUSP00000013737,10090.ENSMUSP00000014438,10090.ENSMUSP00000015934,10090.ENSMUSP00000016463,10090.ENSMUSP00000019198,10090.ENSMUSP00000022293,10090.ENSMUSP00000023062,10090.ENSMUSP00000023851,10090.ENSMUSP00000026289,10090.ENSMUSP00000026743,10090.ENSMUSP00000027111…	Poldip2,Phb2,Letm1,Ndufs3,Sod2,Ndufs2,Ndufa2,Surf1,Slc25a5,Fis1,Vdac2,Tomm22,Ndufa5,Hsd17b10,Uqcrc1,Ndufs1,Hspd1,Coa5,Rab29,Yme1l1,Atp2a1,Fundc2,Acaa2,Aifm1,Ndufb10,Myh14,Atg2a,Dnajc11,Dnaja3,Plec,Marcks,Apoo,Chchd7,Mtch2,Phb,Atpaf1,Dnm1l,Ndufs8
GO:0016043	Cellular component organization	170	5482	0.22	0.74	2.28e-10	10090.ENSMUSP00000000505,10090.ENSMUSP00000001127,10090.ENSMUSP00000002818,10090.ENSMUSP00000002889,10090.ENSMUSP00000003906,10090.ENSMUSP00000003912,10090.ENSMUSP00000004375,10090.ENSMUSP00000004381,10090.ENSMUSP00000005431,10090.ENSMUSP00000005647,10090.ENSMUSP00000005705,10090.ENSMUSP00000006626,10090.ENSMUSP00000006629,10090.ENSMUSP00000007012,10090.ENSMUSP00000013737,10090.ENSMUSP00000014438…	Mcm7,Poldip2,Ykt6,Flii,Farsa,Calr,Phb2,Lpcat3,Letm1,Ndufs3,Trim28,Actn3,Sptbn1,Sod2,Ndufs2,Ndufa2,Surf1,Slc25a5,Myo1b,Ywhah,Fis1,Cand1,Rab10,Atp6v1d,Vdac2,Ldb3,Dpysl2,Acin1,Tomm22,Mylk,Sod1,Ndufa5,Mapre2,Hspa9,Hsd17b10,Clybl,Hprt,Uqcrc1,Iscu,Ndufs1,Hspd1,Coa5,Vil1,Des,Sept2,Rab29,Aldh9a1,Vim,Yme1l1,Slc12a6,Hsd17b12,Eif3j1,Pdia3,Ppid,Lmna,Tln1,Ncdn,Dnajc2,Aimp2,Atp2a1,Fundc2,Hcfc1,Pdlim3,Lonp2,Slc…
GO:0044255	Cellular lipid metabolic process	55	954	0.49	1.11	2.28e-10	10090.ENSMUSP00000003207,10090.ENSMUSP00000004381,10090.ENSMUSP00000004729,10090.ENSMUSP00000007449,10090.ENSMUSP00000010795,10090.ENSMUSP00000015160,10090.ENSMUSP00000020034,10090.ENSMUSP00000021512,10090.ENSMUSP00000021630,10090.ENSMUSP00000021652,10090.ENSMUSP00000022821,10090.ENSMUSP00000023760,10090.ENSMUSP00000025385,10090.ENSMUSP00000026289,10090.ENSMUSP00000026795,10090.ENSMUSP00000027153…	Lipe,Lpcat3,Etfb,Akr1b7,Acaa1b,Acsf3,Echdc1,Dhrs7,Akr1c6,Acot4,Dhrs4,Gpd1,Hsd17b4,Hsd17b10,Alox5,Acadl,Hsd17b12,Ivd,Acss1,Pck1,Etfdh,Hadh,Decr1,Acads,Plbd1,Acsl1,Ces1c,Slc27a1,Ces2a,Etfa,Pccb,Acaa2,H2-Ke6,Prkar2b,Mtmr7,Hacd3,Fasn,Ech1,Prdx6,Mlycd,Acsf2,Crat,Akr1b3,Cpt1b,Dld,Pm20d1,Ptgr2,Hadha,Mgll,Cyp2d11,Eci2,Cd36,Psap,Soat1,Bpnt1
GO:1901135	Carbohydrate derivative metabolic process	56	985	0.48	1.1	2.28e-10	10090.ENSMUSP00000004327,10090.ENSMUSP00000005647,10090.ENSMUSP00000005826,10090.ENSMUSP00000011896,10090.ENSMUSP00000013737,10090.ENSMUSP00000014438,10090.ENSMUSP00000020768,10090.ENSMUSP00000021217,10090.ENSMUSP00000021313,10090.ENSMUSP00000021630,10090.ENSMUSP00000021652,10090.ENSMUSP00000022268,10090.ENSMUSP00000022529,10090.ENSMUSP00000023760,10090.ENSMUSP00000023851,10090.ENSMUSP00000025385…	G6pdx,Ndufs3,Cs,Pgam1,Ndufs2,Ndufa2,Pgam2,Nme2,Dcakd,Akr1c6,Acot4,Pdhb,Tkt,Gpd1,Ndufa5,Hsd17b4,Ak3,Atp5a1,Taldo1,Hprt,Ndufs1,Acss1,Acsl1,Pgls,Ces2a,Dlat,Pkm,Acaa2,Ndufv1,Ndufb10,Xylb,Ndufv3,Gpi1,Fasn,Dlst,Ak1,Pygl,Pgk1,Atp1a2,Pgm2,Ogdh,Ganab,Mlycd,Atp2b2,Akr1b3,Dcn,Eno3,Sord,Dld,Slc4a10,Gpd1l,Mpp6,Myh7,Gpd2,Psap,Ndufs8
GO:0030258	Lipid modification	24	183	0.84	1.63	3.2e-10	10090.ENSMUSP00000004381,10090.ENSMUSP00000004729,10090.ENSMUSP00000010795,10090.ENSMUSP00000020034,10090.ENSMUSP00000025385,10090.ENSMUSP00000026289,10090.ENSMUSP00000026795,10090.ENSMUSP00000027153,10090.ENSMUSP00000028807,10090.ENSMUSP00000029386,10090.ENSMUSP00000029610,10090.ENSMUSP00000029877,10090.ENSMUSP00000031524,10090.ENSMUSP00000034866,10090.ENSMUSP00000037348,10090.ENSMUSP00000043851…	Lpcat3,Etfb,Acaa1b,Echdc1,Hsd17b4,Hsd17b10,Alox5,Acadl,Ivd,Etfdh,Hadh,Decr1,Acads,Etfa,Acaa2,Mtmr7,Ech1,Mlycd,Crat,Cpt1b,Hadha,Eci2,Cd36,Soat1
GO:0044283	Small molecule biosynthetic process	36	444	0.64	1.32	4.08e-10	10090.ENSMUSP00000004327,10090.ENSMUSP00000011896,10090.ENSMUSP00000015160,10090.ENSMUSP00000015950,10090.ENSMUSP00000019323,10090.ENSMUSP00000020768,10090.ENSMUSP00000023760,10090.ENSMUSP00000023805,10090.ENSMUSP00000026196,10090.ENSMUSP00000026289,10090.ENSMUSP00000026723,10090.ENSMUSP00000026795,10090.ENSMUSP00000028619,10090.ENSMUSP00000028624,10090.ENSMUSP00000028944,10090.ENSMUSP00000029017…	G6pdx,Pgam1,Acsf3,Qdpr,Mdh2,Pgam2,Gpd1,Csad,Got1,Hsd17b10,Hprt,Alox5,Hsd17b12,Gatm,Acss1,Pck1,Ldhb,Ces1c,Pkm,Pccb,H2-Ke6,Pdxk,Hacd3,Gpi1,Fasn,Phgdh,Ak1,Pgk1,Pgm2,Mlycd,Akr1b3,Coq6,Sord,Mgll,Gpd2,Cbs
GO:0044238	Primary metabolic process	206	7247	0.18	0.69	4.62e-10	10090.ENSMUSP00000000287,10090.ENSMUSP00000000349,10090.ENSMUSP00000000505,10090.ENSMUSP00000001127,10090.ENSMUSP00000001416,10090.ENSMUSP00000002298,10090.ENSMUSP00000003207,10090.ENSMUSP00000003906,10090.ENSMUSP00000003912,10090.ENSMUSP00000004327,10090.ENSMUSP00000004381,10090.ENSMUSP00000004729,10090.ENSMUSP00000005606,10090.ENSMUSP00000005647,10090.ENSMUSP00000005705,10090.ENSMUSP00000005826…	Scpep1,Dbt,Mcm7,Poldip2,Hars,Ppm1j,Lipe,Farsa,Calr,G6pdx,Lpcat3,Etfb,Prkaca,Ndufs3,Trim28,Cs,Ctsb,Sptbn1,Pdk1,Akr1b7,Acaa1b,Pgam1,Ndufs2,Ndufa2,Acsf3,Qdpr,Ywhah,Mdh2,Echdc1,Herc4,Cand1,Pgam2,Nme2,Eftud2,Dcakd,Dhrs7,Akr1c6,Acot4,Pdhb,Acin1,Dhrs4,Aco2,Mylk,Gpd1,Csad,Ndufa5,Hspa9,Hsd17b4,Ak3,Dpp3,Got1,Hsd17b10,Atp5a1,Taldo1,Hprt,Alox5,Sec11a,Gsta3,Ndufs1,Hspd1,Acadl,Eif5b,Fh1,Yme1l1,Hsd17b12,Eif3j1,…
GO:0071840	Cellular component organization or biogenesis	173	5681	0.21	0.72	5.19e-10	10090.ENSMUSP00000000505,10090.ENSMUSP00000001127,10090.ENSMUSP00000002818,10090.ENSMUSP00000002889,10090.ENSMUSP00000003906,10090.ENSMUSP00000003912,10090.ENSMUSP00000004375,10090.ENSMUSP00000004381,10090.ENSMUSP00000005431,10090.ENSMUSP00000005647,10090.ENSMUSP00000005705,10090.ENSMUSP00000006626,10090.ENSMUSP00000006629,10090.ENSMUSP00000007012,10090.ENSMUSP00000013737,10090.ENSMUSP00000014438…	Mcm7,Poldip2,Ykt6,Flii,Farsa,Calr,Phb2,Lpcat3,Letm1,Ndufs3,Trim28,Actn3,Sptbn1,Sod2,Ndufs2,Ndufa2,Surf1,Slc25a5,Myo1b,Ywhah,Fis1,Cand1,Rab10,Atp6v1d,Vdac2,Ldb3,Dpysl2,Acin1,Tomm22,Mylk,Sod1,Ndufa5,Mapre2,Hspa9,Hsd17b10,Clybl,Hprt,Uqcrc1,Iscu,Ndufs1,Hspd1,Coa5,Vil1,Des,Sept2,Rab29,Aldh9a1,Vim,Yme1l1,Slc12a6,Hsd17b12,Eif3j1,Pdia3,Ppid,Lmna,Tln1,Ncdn,Dnajc2,Aimp2,Atp2a1,Fundc2,Hcfc1,Pdlim3,Lonp2,Slc…
GO:0046390	Ribose phosphate biosynthetic process	25	209	0.8	1.54	6.17e-10	10090.ENSMUSP00000004327,10090.ENSMUSP00000005647,10090.ENSMUSP00000013737,10090.ENSMUSP00000014438,10090.ENSMUSP00000021217,10090.ENSMUSP00000021313,10090.ENSMUSP00000022268,10090.ENSMUSP00000022529,10090.ENSMUSP00000023851,10090.ENSMUSP00000025696,10090.ENSMUSP00000026495,10090.ENSMUSP00000026723,10090.ENSMUSP00000027111,10090.ENSMUSP00000028944,10090.ENSMUSP00000034046,10090.ENSMUSP00000034567…	G6pdx,Ndufs3,Ndufs2,Ndufa2,Nme2,Dcakd,Pdhb,Tkt,Ndufa5,Ak3,Atp5a1,Hprt,Ndufs1,Acss1,Acsl1,Dlat,Pkm,Ndufv1,Ndufb10,Ndufv3,Ak1,Pygl,Mlycd,Dld,Ndufs8
GO:1901576	Organic substance biosynthetic process	95	2392	0.33	0.86	8.92e-10	10090.ENSMUSP00000001127,10090.ENSMUSP00000001416,10090.ENSMUSP00000001716,10090.ENSMUSP00000003207,10090.ENSMUSP00000003906,10090.ENSMUSP00000004327,10090.ENSMUSP00000004381,10090.ENSMUSP00000005647,10090.ENSMUSP00000011896,10090.ENSMUSP00000013737,10090.ENSMUSP00000014438,10090.ENSMUSP00000015160,10090.ENSMUSP00000015950,10090.ENSMUSP00000019323,10090.ENSMUSP00000020768,10090.ENSMUSP00000021217…	Poldip2,Hars,Ddt,Lipe,Farsa,G6pdx,Lpcat3,Ndufs3,Pgam1,Ndufs2,Ndufa2,Acsf3,Qdpr,Mdh2,Pgam2,Nme2,Dcakd,Akr1c6,Ckmt2,Pdhb,Tkt,Gpd1,Csad,Ndufa5,Ak3,Got1,Hsd17b10,Atp5a1,Hprt,Alox5,Ndufs1,Eif5b,Fh1,Aldh9a1,Hsd17b12,Gatm,Eif3j1,Acss1,Pck1,Sepsecs,Aimp2,Ldhb,Rpl28,Acsl1,Ces1c,Slc27a1,Ces2a,Dlat,Anxa2,Pkm,Pccb,Gadd45gip1,H2-Ke6,Pdxk,Ndufv1,Ndufb10,Hacd3,Mrps34,Xylb,Vars2,Ndufv3,Gpi1,Gtf2i,Polr2a,Fasn,Phg…
GO:0022607	Cellular component assembly	95	2396	0.32	0.86	9.58e-10	10090.ENSMUSP00000001127,10090.ENSMUSP00000002889,10090.ENSMUSP00000003906,10090.ENSMUSP00000003912,10090.ENSMUSP00000004381,10090.ENSMUSP00000005431,10090.ENSMUSP00000005647,10090.ENSMUSP00000006626,10090.ENSMUSP00000006629,10090.ENSMUSP00000007012,10090.ENSMUSP00000013737,10090.ENSMUSP00000014438,10090.ENSMUSP00000015934,10090.ENSMUSP00000018561,10090.ENSMUSP00000020315,10090.ENSMUSP00000021536…	Poldip2,Flii,Farsa,Calr,Lpcat3,Letm1,Ndufs3,Actn3,Sptbn1,Sod2,Ndufs2,Ndufa2,Surf1,Myo1b,Cand1,Atp6v1d,Ldb3,Mylk,Ndufa5,Mapre2,Hspa9,Hsd17b10,Clybl,Hprt,Uqcrc1,Iscu,Ndufs1,Coa5,Vil1,Sept2,Rab29,Aldh9a1,Yme1l1,Eif3j1,Pdia3,Ppid,Lmna,Tln1,Aimp2,Anxa2,Me1,Nckap1l,Ythdf1,H2-Ke6,Tbca,Aifm1,Ndufb10,Atg2a,Kif4,Rims2,Akap4,Gchfr,Flnc,Cadps,Prdx6,Plec,Cfl2,Epb41l3,Ctnnd2,Nptn,H4c11,Myoz1,Map9,Eif2s3y,Marck…
GO:0044242	Cellular lipid catabolic process	24	197	0.81	1.53	1.14e-09	10090.ENSMUSP00000003207,10090.ENSMUSP00000004729,10090.ENSMUSP00000010795,10090.ENSMUSP00000020034,10090.ENSMUSP00000025385,10090.ENSMUSP00000026289,10090.ENSMUSP00000027153,10090.ENSMUSP00000028807,10090.ENSMUSP00000029017,10090.ENSMUSP00000029386,10090.ENSMUSP00000029610,10090.ENSMUSP00000029877,10090.ENSMUSP00000031524,10090.ENSMUSP00000032336,10090.ENSMUSP00000034866,10090.ENSMUSP00000037348…	Lipe,Etfb,Acaa1b,Echdc1,Hsd17b4,Hsd17b10,Acadl,Ivd,Pck1,Etfdh,Hadh,Decr1,Acads,Plbd1,Etfa,Acaa2,Ech1,Prdx6,Crat,Cpt1b,Hadha,Mgll,Eci2,Psap
GO:0044248	Cellular catabolic process	72	1596	0.38	0.91	2.91e-09	10090.ENSMUSP00000000349,10090.ENSMUSP00000003207,10090.ENSMUSP00000003912,10090.ENSMUSP00000004134,10090.ENSMUSP00000004375,10090.ENSMUSP00000004729,10090.ENSMUSP00000010795,10090.ENSMUSP00000015160,10090.ENSMUSP00000015950,10090.ENSMUSP00000019198,10090.ENSMUSP00000020034,10090.ENSMUSP00000020258,10090.ENSMUSP00000021652,10090.ENSMUSP00000023805,10090.ENSMUSP00000023934,10090.ENSMUSP00000025385…	Dbt,Lipe,Calr,Gstm5,Phb2,Etfb,Acaa1b,Acsf3,Qdpr,Fis1,Echdc1,Herc4,Acot4,Csad,Hbb-bs,Hsd17b4,Got1,Hsd17b10,Hprt,Gsta3,Acadl,Ivd,Pck1,Etfdh,Hadh,Decr1,Aldh2,Acads,Plbd1,Fundc2,Erlin2,Acsl1,Etfa,Uba7,Acaa2,Blvrb,Hibch,Atg2a,Xylb,Pygm,Cdc16,Dlst,Ech1,Pygl,Prdx6,Aldh6a1,Pgm2,Psma5,Zhx2,Mlycd,Ube2n,Ube4b,Crat,Cpt1b,Sord,Oxct1,Dld,Lrpprc,Pm20d1,Hadha,Cnot11,Mgll,Naalad2,Cyp2d11,Gpd2,Herc2,Eci2,Cd36,Psap…
GO:0006629	Lipid metabolic process	62	1261	0.42	0.96	3.52e-09	10090.ENSMUSP00000003207,10090.ENSMUSP00000004327,10090.ENSMUSP00000004381,10090.ENSMUSP00000004729,10090.ENSMUSP00000007449,10090.ENSMUSP00000010795,10090.ENSMUSP00000015160,10090.ENSMUSP00000019109,10090.ENSMUSP00000020034,10090.ENSMUSP00000021512,10090.ENSMUSP00000021630,10090.ENSMUSP00000021652,10090.ENSMUSP00000022821,10090.ENSMUSP00000023760,10090.ENSMUSP00000025385,10090.ENSMUSP00000026289…	Lipe,G6pdx,Lpcat3,Etfb,Akr1b7,Acaa1b,Acsf3,Ywhah,Echdc1,Dhrs7,Akr1c6,Acot4,Dhrs4,Gpd1,Hsd17b4,Hsd17b10,Atp5a1,Alox5,Gsta3,Acadl,Hsd17b12,Ivd,Acss1,Pck1,Etfdh,Hadh,Decr1,Acads,Plbd1,Erlin2,Acsl1,Ces1c,Slc27a1,Ces2a,Etfa,Pccb,Acaa2,H2-Ke6,Pcca,Prkar2b,Mtmr7,Hacd3,Fasn,Ech1,Prdx6,Mlycd,Acsf2,Crat,Akr1b3,Cpt1b,Oxct1,Dld,Pm20d1,Ptgr2,Hadha,Mgll,Cyp2d11,Eci2,Cd36,Psap,Soat1,Bpnt1
GO:0044085	Cellular component biogenesis	99	2631	0.3	0.81	5.14e-09	10090.ENSMUSP00000001127,10090.ENSMUSP00000002889,10090.ENSMUSP00000003906,10090.ENSMUSP00000003912,10090.ENSMUSP00000004381,10090.ENSMUSP00000005431,10090.ENSMUSP00000005647,10090.ENSMUSP00000006626,10090.ENSMUSP00000006629,10090.ENSMUSP00000007012,10090.ENSMUSP00000013737,10090.ENSMUSP00000014438,10090.ENSMUSP00000015934,10090.ENSMUSP00000018561,10090.ENSMUSP00000020315,10090.ENSMUSP00000021536…	Poldip2,Flii,Farsa,Calr,Lpcat3,Letm1,Ndufs3,Actn3,Sptbn1,Sod2,Ndufs2,Ndufa2,Surf1,Myo1b,Cand1,Atp6v1d,Ldb3,Mylk,Ndufa5,Mapre2,Hspa9,Hsd17b10,Clybl,Hprt,Uqcrc1,Iscu,Ndufs1,Coa5,Vil1,Sept2,Rab29,Aldh9a1,Yme1l1,Eif3j1,Pdia3,Ppid,Lmna,Tln1,Aimp2,Anxa2,Me1,Nckap1l,Ythdf1,H2-Ke6,Tbca,Aifm1,Ndufb10,Atg2a,Sart1,Kif4,Rims2,Akap4,Exoc4,Gchfr,Flnc,Cadps,Prdx6,Plec,Cfl2,Epb41l3,Rps17,Ctnnd2,Nptn,H4c11,Myoz1,…
GO:0072522	Purine-containing compound biosynthetic process	23	202	0.78	1.39	1.04e-08	10090.ENSMUSP00000005647,10090.ENSMUSP00000013737,10090.ENSMUSP00000014438,10090.ENSMUSP00000021217,10090.ENSMUSP00000021313,10090.ENSMUSP00000022268,10090.ENSMUSP00000023851,10090.ENSMUSP00000025696,10090.ENSMUSP00000026495,10090.ENSMUSP00000026723,10090.ENSMUSP00000027111,10090.ENSMUSP00000028944,10090.ENSMUSP00000034046,10090.ENSMUSP00000034567,10090.ENSMUSP00000034834,10090.ENSMUSP00000042967…	Ndufs3,Ndufs2,Ndufa2,Nme2,Dcakd,Pdhb,Ndufa5,Ak3,Atp5a1,Hprt,Ndufs1,Acss1,Acsl1,Dlat,Pkm,Ndufv1,Ndufb10,Ndufv3,Ak1,Pgm2,Mlycd,Dld,Ndufs8
GO:0046034	ATP metabolic process	21	165	0.83	1.44	1.13e-08	10090.ENSMUSP00000005647,10090.ENSMUSP00000011896,10090.ENSMUSP00000013737,10090.ENSMUSP00000014438,10090.ENSMUSP00000020768,10090.ENSMUSP00000023851,10090.ENSMUSP00000025696,10090.ENSMUSP00000026495,10090.ENSMUSP00000027111,10090.ENSMUSP00000034834,10090.ENSMUSP00000042967,10090.ENSMUSP00000043543,10090.ENSMUSP00000049000,10090.ENSMUSP00000049355,10090.ENSMUSP00000068479,10090.ENSMUSP00000080302…	Ndufs3,Pgam1,Ndufs2,Ndufa2,Pgam2,Ndufa5,Ak3,Atp5a1,Ndufs1,Pkm,Ndufv1,Ndufb10,Ndufv3,Gpi1,Ak1,Pgk1,Atp1a2,Ogdh,Eno3,Myh7,Ndufs8
GO:0009152	Purine ribonucleotide biosynthetic process	22	185	0.8	1.4	1.26e-08	10090.ENSMUSP00000005647,10090.ENSMUSP00000013737,10090.ENSMUSP00000014438,10090.ENSMUSP00000021217,10090.ENSMUSP00000021313,10090.ENSMUSP00000022268,10090.ENSMUSP00000023851,10090.ENSMUSP00000025696,10090.ENSMUSP00000026495,10090.ENSMUSP00000026723,10090.ENSMUSP00000027111,10090.ENSMUSP00000028944,10090.ENSMUSP00000034046,10090.ENSMUSP00000034567,10090.ENSMUSP00000034834,10090.ENSMUSP00000042967…	Ndufs3,Ndufs2,Ndufa2,Nme2,Dcakd,Pdhb,Ndufa5,Ak3,Atp5a1,Hprt,Ndufs1,Acss1,Acsl1,Dlat,Pkm,Ndufv1,Ndufb10,Ndufv3,Ak1,Mlycd,Dld,Ndufs8
GO:0006790	Sulfur compound metabolic process	29	343	0.65	1.2	2.14e-08	10090.ENSMUSP00000004134,10090.ENSMUSP00000004327,10090.ENSMUSP00000005826,10090.ENSMUSP00000007012,10090.ENSMUSP00000021652,10090.ENSMUSP00000022268,10090.ENSMUSP00000023707,10090.ENSMUSP00000023805,10090.ENSMUSP00000023934,10090.ENSMUSP00000025217,10090.ENSMUSP00000025385,10090.ENSMUSP00000026937,10090.ENSMUSP00000027067,10090.ENSMUSP00000028944,10090.ENSMUSP00000031897,10090.ENSMUSP00000033992…	Gstm5,G6pdx,Cs,Sod2,Acot4,Pdhb,Sod1,Csad,Hbb-bs,Hspa9,Hsd17b4,Iscu,Gsta3,Acss1,Gstk1,Gsr,Acsl1,Dlat,Acaa2,Fasn,Suox,Dlst,Phgdh,Ogdh,Mlycd,Dcn,Dld,Cbs,Glo1
GO:0009205	Purine ribonucleoside triphosphate metabolic process	22	193	0.78	1.34	2.55e-08	10090.ENSMUSP00000005647,10090.ENSMUSP00000011896,10090.ENSMUSP00000013737,10090.ENSMUSP00000014438,10090.ENSMUSP00000020768,10090.ENSMUSP00000021217,10090.ENSMUSP00000023851,10090.ENSMUSP00000025696,10090.ENSMUSP00000026495,10090.ENSMUSP00000027111,10090.ENSMUSP00000034834,10090.ENSMUSP00000042967,10090.ENSMUSP00000043543,10090.ENSMUSP00000049000,10090.ENSMUSP00000049355,10090.ENSMUSP00000068479…	Ndufs3,Pgam1,Ndufs2,Ndufa2,Pgam2,Nme2,Ndufa5,Ak3,Atp5a1,Ndufs1,Pkm,Ndufv1,Ndufb10,Ndufv3,Gpi1,Ak1,Pgk1,Atp1a2,Ogdh,Eno3,Myh7,Ndufs8
GO:0030029	Actin filament-based process	39	611	0.53	1.04	2.99e-08	10090.ENSMUSP00000002889,10090.ENSMUSP00000003912,10090.ENSMUSP00000006626,10090.ENSMUSP00000006629,10090.ENSMUSP00000018561,10090.ENSMUSP00000022327,10090.ENSMUSP00000027366,10090.ENSMUSP00000030187,10090.ENSMUSP00000034053,10090.ENSMUSP00000035400,10090.ENSMUSP00000040150,10090.ENSMUSP00000046059,10090.ENSMUSP00000047864,10090.ENSMUSP00000052086,10090.ENSMUSP00000064163,10090.ENSMUSP00000073124…	Flii,Calr,Actn3,Sptbn1,Myo1b,Ldb3,Vil1,Tln1,Pdlim3,Nckap1l,Fhl3,Myh14,Sun2,Actbl2,Flnc,Plec,Cfl2,Epb41l3,Arpc1b,Myoz1,Marcks,Pls1,Ehd2,Coro6,Cap1,Coro1a,Tpm2,Myo1c,Myl2,Ttn,Sh3kbp1,Tpm1,Capg,Gpd1l,Sptan1,Myh7,Myh2,Rufy3,Camk2d
GO:0016042	Lipid catabolic process	27	304	0.67	1.21	3.33e-08	10090.ENSMUSP00000003207,10090.ENSMUSP00000004729,10090.ENSMUSP00000010795,10090.ENSMUSP00000019109,10090.ENSMUSP00000020034,10090.ENSMUSP00000025385,10090.ENSMUSP00000026289,10090.ENSMUSP00000027153,10090.ENSMUSP00000028807,10090.ENSMUSP00000029017,10090.ENSMUSP00000029386,10090.ENSMUSP00000029610,10090.ENSMUSP00000029877,10090.ENSMUSP00000031524,10090.ENSMUSP00000032336,10090.ENSMUSP00000034189…	Lipe,Etfb,Acaa1b,Ywhah,Echdc1,Hsd17b4,Hsd17b10,Acadl,Ivd,Pck1,Etfdh,Hadh,Decr1,Acads,Plbd1,Ces1c,Etfa,Acaa2,Pcca,Ech1,Prdx6,Crat,Cpt1b,Hadha,Mgll,Eci2,Psap
GO:0034641	Cellular nitrogen compound metabolic process	115	3393	0.26	0.72	3.66e-08	10090.ENSMUSP00000000505,10090.ENSMUSP00000001127,10090.ENSMUSP00000001416,10090.ENSMUSP00000003207,10090.ENSMUSP00000003906,10090.ENSMUSP00000004134,10090.ENSMUSP00000004327,10090.ENSMUSP00000005606,10090.ENSMUSP00000005647,10090.ENSMUSP00000005705,10090.ENSMUSP00000005826,10090.ENSMUSP00000007012,10090.ENSMUSP00000011896,10090.ENSMUSP00000013737,10090.ENSMUSP00000014438,10090.ENSMUSP00000015950…	Mcm7,Poldip2,Hars,Lipe,Farsa,Gstm5,G6pdx,Prkaca,Ndufs3,Trim28,Cs,Sod2,Pgam1,Ndufs2,Ndufa2,Qdpr,Pgam2,Nme2,Eftud2,Dcakd,Acot4,Pdhb,Acin1,Sod1,Ndufa5,Hbb-bs,Hsd17b4,Ak3,Hsd17b10,Atp5a1,Hprt,Sec11a,Gsta3,Ndufs1,Hspd1,Acadl,Eif5b,Fh1,Aldh9a1,Eif3j1,Acss1,Dnajc2,Sepsecs,Aimp2,Gstk1,Rpl28,Gsr,Acsl1,Cyb5b,Dlat,Anxa2,Pkm,Dhx8,Acaa2,Gadd45gip1,Pdxk,Ndufv1,Blvrb,Ndufb10,Mrps34,Sart1,Vars2,Ndufv3,Gpi1,Gtf2i…
GO:0006796	Phosphate-containing compound metabolic process	76	1863	0.34	0.81	5.24e-08	10090.ENSMUSP00000002298,10090.ENSMUSP00000004327,10090.ENSMUSP00000004381,10090.ENSMUSP00000005606,10090.ENSMUSP00000005647,10090.ENSMUSP00000005705,10090.ENSMUSP00000005826,10090.ENSMUSP00000006629,10090.ENSMUSP00000006669,10090.ENSMUSP00000011896,10090.ENSMUSP00000013737,10090.ENSMUSP00000014438,10090.ENSMUSP00000020286,10090.ENSMUSP00000020768,10090.ENSMUSP00000021217,10090.ENSMUSP00000021313…	Ppm1j,G6pdx,Lpcat3,Prkaca,Ndufs3,Trim28,Cs,Sptbn1,Pdk1,Pgam1,Ndufs2,Ndufa2,Ppa1,Pgam2,Nme2,Dcakd,Acot4,Ckmt2,Pdhb,Tkt,Mylk,Gpd1,Ndufa5,Hspa9,Hsd17b4,Ak3,Atp5a1,Taldo1,Hprt,Ndufs1,Acss1,Pck1,Ppa2,Plbd1,Acsl1,Pgls,Slc27a1,Dlat,Pkm,Acaa2,Pdxk,Ptprf,Ndufv1,Ndufb10,Mtmr7,Xylb,Ndufv3,Gpi1,Akap4,Fasn,Dlst,Ak1,Pygl,Prdx6,Pgk1,Atp1a2,Trio,Ogdh,Mlycd,Atp2b2,Eno3,Cops2,Sord,Dld,Taf6,Ttn,Gpd1l,Hadha,Mpp6,Myh…
GO:0006734	NADH metabolic process	12	42	1.18	1.65	5.35e-08	10090.ENSMUSP00000019323,10090.ENSMUSP00000020768,10090.ENSMUSP00000023760,10090.ENSMUSP00000034834,10090.ENSMUSP00000034989,10090.ENSMUSP00000049355,10090.ENSMUSP00000060346,10090.ENSMUSP00000080302,10090.ENSMUSP00000091041,10090.ENSMUSP00000104188,10090.ENSMUSP00000117509,10090.ENSMUSP00000130992	Mdh2,Pgam2,Gpd1,Pkm,Me1,Gpi1,Dlst,Pgk1,Ogdh,Eno3,Gpd1l,Gpd2
GO:0006996	Organelle organization	116	3482	0.25	0.71	7.54e-08	10090.ENSMUSP00000000505,10090.ENSMUSP00000001127,10090.ENSMUSP00000002889,10090.ENSMUSP00000003912,10090.ENSMUSP00000004375,10090.ENSMUSP00000004381,10090.ENSMUSP00000005431,10090.ENSMUSP00000005647,10090.ENSMUSP00000005705,10090.ENSMUSP00000006626,10090.ENSMUSP00000006629,10090.ENSMUSP00000007012,10090.ENSMUSP00000013737,10090.ENSMUSP00000014438,10090.ENSMUSP00000015934,10090.ENSMUSP00000016463…	Mcm7,Poldip2,Flii,Calr,Phb2,Lpcat3,Letm1,Ndufs3,Trim28,Actn3,Sptbn1,Sod2,Ndufs2,Ndufa2,Surf1,Slc25a5,Myo1b,Ywhah,Fis1,Rab10,Atp6v1d,Vdac2,Ldb3,Dpysl2,Acin1,Tomm22,Sod1,Ndufa5,Mapre2,Hsd17b10,Uqcrc1,Ndufs1,Hspd1,Coa5,Vil1,Des,Sept2,Rab29,Vim,Yme1l1,Ppid,Lmna,Tln1,Dnajc2,Atp2a1,Fundc2,Hcfc1,Pdlim3,Lonp2,Anxa2,Cspg5,Nckap1l,Acaa2,Ythdf1,Serbp1,Fhl3,Aifm1,Ndufb10,Myh14,Atg2a,Sun2,Kif4,Akap4,Dnajc11,A…
GO:0009165	Nucleotide biosynthetic process	24	253	0.7	1.2	9.34e-08	10090.ENSMUSP00000004327,10090.ENSMUSP00000005647,10090.ENSMUSP00000013737,10090.ENSMUSP00000014438,10090.ENSMUSP00000021217,10090.ENSMUSP00000021313,10090.ENSMUSP00000022268,10090.ENSMUSP00000023851,10090.ENSMUSP00000025696,10090.ENSMUSP00000026495,10090.ENSMUSP00000026723,10090.ENSMUSP00000027111,10090.ENSMUSP00000028944,10090.ENSMUSP00000034046,10090.ENSMUSP00000034567,10090.ENSMUSP00000034834…	G6pdx,Ndufs3,Ndufs2,Ndufa2,Nme2,Dcakd,Pdhb,Ndufa5,Ak3,Atp5a1,Hprt,Ndufs1,Acss1,Acsl1,Dlat,Pkm,Ndufv1,Ndufb10,Ndufv3,Ak1,Mlycd,Dld,Mpp6,Ndufs8
GO:0090407	Organophosphate biosynthetic process	34	503	0.56	1.03	1.03e-07	10090.ENSMUSP00000004327,10090.ENSMUSP00000004381,10090.ENSMUSP00000005647,10090.ENSMUSP00000013737,10090.ENSMUSP00000014438,10090.ENSMUSP00000021217,10090.ENSMUSP00000021313,10090.ENSMUSP00000022122,10090.ENSMUSP00000022268,10090.ENSMUSP00000022529,10090.ENSMUSP00000023851,10090.ENSMUSP00000025696,10090.ENSMUSP00000026495,10090.ENSMUSP00000026723,10090.ENSMUSP00000027111,10090.ENSMUSP00000028944…	G6pdx,Lpcat3,Ndufs3,Ndufs2,Ndufa2,Nme2,Dcakd,Ckmt2,Pdhb,Tkt,Ndufa5,Ak3,Atp5a1,Hprt,Ndufs1,Acss1,Acsl1,Slc27a1,Dlat,Pkm,Pdxk,Ndufv1,Ndufb10,Xylb,Ndufv3,Ak1,Pygl,Mlycd,Sord,Dld,Mpp6,Ckm,Bpnt1,Ndufs8
GO:1901566	Organonitrogen compound biosynthetic process	59	1293	0.39	0.84	1.35e-07	10090.ENSMUSP00000001416,10090.ENSMUSP00000003906,10090.ENSMUSP00000004327,10090.ENSMUSP00000004381,10090.ENSMUSP00000005647,10090.ENSMUSP00000013737,10090.ENSMUSP00000014438,10090.ENSMUSP00000015950,10090.ENSMUSP00000021217,10090.ENSMUSP00000021313,10090.ENSMUSP00000022122,10090.ENSMUSP00000022268,10090.ENSMUSP00000023805,10090.ENSMUSP00000023851,10090.ENSMUSP00000025696,10090.ENSMUSP00000026196…	Hars,Farsa,G6pdx,Lpcat3,Ndufs3,Ndufs2,Ndufa2,Qdpr,Nme2,Dcakd,Ckmt2,Pdhb,Csad,Ndufa5,Ak3,Got1,Atp5a1,Hprt,Ndufs1,Eif5b,Fh1,Aldh9a1,Gatm,Eif3j1,Acss1,Sepsecs,Aimp2,Rpl28,Acsl1,Slc27a1,Ces2a,Dlat,Pkm,Gadd45gip1,Pdxk,Ndufv1,Ndufb10,Hacd3,Mrps34,Vars2,Ndufv3,Phgdh,Ak1,Rps17,Rplp2,Pgm2,Eif2s3y,Mlycd,Larp4,Rpl23a,Alad,Dld,Slc4a10,Farsb,Mars,Gemin5,Ckm,Cbs,Ndufs8
GO:1901564	Organonitrogen compound metabolic process	150	5039	0.2	0.65	1.63e-07	10090.ENSMUSP00000000287,10090.ENSMUSP00000000349,10090.ENSMUSP00000001416,10090.ENSMUSP00000002298,10090.ENSMUSP00000003906,10090.ENSMUSP00000003912,10090.ENSMUSP00000004134,10090.ENSMUSP00000004327,10090.ENSMUSP00000004381,10090.ENSMUSP00000004729,10090.ENSMUSP00000005606,10090.ENSMUSP00000005647,10090.ENSMUSP00000005705,10090.ENSMUSP00000005810,10090.ENSMUSP00000005826,10090.ENSMUSP00000006235…	Scpep1,Dbt,Hars,Ppm1j,Farsa,Calr,Gstm5,G6pdx,Lpcat3,Etfb,Prkaca,Ndufs3,Trim28,Mthfd2,Cs,Ctsb,Sptbn1,Pdk1,Sod2,Pgam1,Ndufs2,Ndufa2,Qdpr,Herc4,Cand1,Pgam2,Nme2,Dcakd,Acot4,Ckmt2,Pdhb,Mylk,Sod1,Csad,Ndufa5,Hbb-bs,Hspa9,Hsd17b4,Ak3,Dpp3,Got1,Hsd17b10,Atp5a1,Hprt,Sec11a,Gsta3,Ndufs1,Acadl,Eif5b,Fh1,Aldh9a1,Yme1l1,Gatm,Eif3j1,Ivd,Acss1,Pck1,Ppid,Psmb2,Sepsecs,Aimp2,Gstk1,Rpl28,Hcfc1,Erlin2,Gsr,Acsl1,Lo…
GO:0043603	Cellular amide metabolic process	44	821	0.46	0.89	2.69e-07	10090.ENSMUSP00000001416,10090.ENSMUSP00000003906,10090.ENSMUSP00000004134,10090.ENSMUSP00000004327,10090.ENSMUSP00000005826,10090.ENSMUSP00000007012,10090.ENSMUSP00000021652,10090.ENSMUSP00000022268,10090.ENSMUSP00000023707,10090.ENSMUSP00000023934,10090.ENSMUSP00000025385,10090.ENSMUSP00000026818,10090.ENSMUSP00000027067,10090.ENSMUSP00000027252,10090.ENSMUSP00000027810,10090.ENSMUSP00000028668…	Hars,Farsa,Gstm5,G6pdx,Cs,Sod2,Acot4,Pdhb,Sod1,Hbb-bs,Hsd17b4,Sec11a,Gsta3,Eif5b,Fh1,Eif3j1,Acss1,Sepsecs,Aimp2,Gstk1,Rpl28,Gsr,Acsl1,Dlat,Acaa2,Gadd45gip1,Mrps34,Vars2,Fasn,Dlst,Rps17,Rplp2,Eif2s3y,Ogdh,Mlycd,Larp4,Rpl23a,Dld,Pm20d1,Farsb,Mars,Gemin5,Psap,Glo1
GO:0030036	Actin cytoskeleton organization	35	555	0.53	0.96	2.96e-07	10090.ENSMUSP00000002889,10090.ENSMUSP00000003912,10090.ENSMUSP00000006626,10090.ENSMUSP00000006629,10090.ENSMUSP00000018561,10090.ENSMUSP00000022327,10090.ENSMUSP00000027366,10090.ENSMUSP00000030187,10090.ENSMUSP00000034053,10090.ENSMUSP00000035400,10090.ENSMUSP00000040150,10090.ENSMUSP00000046059,10090.ENSMUSP00000052086,10090.ENSMUSP00000064163,10090.ENSMUSP00000073124,10090.ENSMUSP00000077262…	Flii,Calr,Actn3,Sptbn1,Myo1b,Ldb3,Vil1,Tln1,Pdlim3,Nckap1l,Fhl3,Myh14,Actbl2,Flnc,Plec,Cfl2,Epb41l3,Arpc1b,Myoz1,Marcks,Pls1,Ehd2,Coro6,Cap1,Coro1a,Tpm2,Myo1c,Myl2,Ttn,Sh3kbp1,Tpm1,Capg,Sptan1,Myh7,Rufy3
GO:0044249	Cellular biosynthetic process	85	2297	0.29	0.73	3.13e-07	10090.ENSMUSP00000001127,10090.ENSMUSP00000001416,10090.ENSMUSP00000001716,10090.ENSMUSP00000003207,10090.ENSMUSP00000003906,10090.ENSMUSP00000004327,10090.ENSMUSP00000004381,10090.ENSMUSP00000005647,10090.ENSMUSP00000007012,10090.ENSMUSP00000013737,10090.ENSMUSP00000014438,10090.ENSMUSP00000015160,10090.ENSMUSP00000015950,10090.ENSMUSP00000021217,10090.ENSMUSP00000021313,10090.ENSMUSP00000022268…	Poldip2,Hars,Ddt,Lipe,Farsa,G6pdx,Lpcat3,Ndufs3,Sod2,Ndufs2,Ndufa2,Acsf3,Qdpr,Nme2,Dcakd,Pdhb,Tkt,Sod1,Csad,Ndufa5,Ak3,Got1,Hsd17b10,Atp5a1,Hprt,Alox5,Ndufs1,Eif5b,Fh1,Aldh9a1,Hsd17b12,Gatm,Eif3j1,Acss1,Pck1,Sepsecs,Aimp2,Ldhb,Rpl28,Acsl1,Slc27a1,Ces2a,Cyb5b,Dlat,Anxa2,Pkm,Pccb,Gadd45gip1,H2-Ke6,Pdxk,Ndufv1,Ndufb10,Hacd3,Mrps34,Vars2,Ndufv3,Gtf2i,Polr2a,Fasn,Phgdh,Ak1,Rps17,Rplp2,Pgm2,H4c11,Eif2s…
GO:0005975	Carbohydrate metabolic process	31	457	0.56	0.98	5.23e-07	10090.ENSMUSP00000004327,10090.ENSMUSP00000005826,10090.ENSMUSP00000006669,10090.ENSMUSP00000011896,10090.ENSMUSP00000019323,10090.ENSMUSP00000020768,10090.ENSMUSP00000022268,10090.ENSMUSP00000023760,10090.ENSMUSP00000026196,10090.ENSMUSP00000026576,10090.ENSMUSP00000029017,10090.ENSMUSP00000034264,10090.ENSMUSP00000034567,10090.ENSMUSP00000034834,10090.ENSMUSP00000043851,10090.ENSMUSP00000047254…	G6pdx,Cs,Pdk1,Pgam1,Mdh2,Pgam2,Pdhb,Gpd1,Got1,Taldo1,Pck1,Pgls,Dlat,Pkm,Mtmr7,Xylb,Pygm,Gpi1,Pygl,Pgk1,Pgm2,Ogdh,Ganab,Akr1b3,Eno3,Sord,Gpd1l,Chid1,Gpd2,Bpnt1,Glo1
GO:1901360	Organic cyclic compound metabolic process	104	3110	0.25	0.67	6.34e-07	10090.ENSMUSP00000000505,10090.ENSMUSP00000001127,10090.ENSMUSP00000001416,10090.ENSMUSP00000001716,10090.ENSMUSP00000003207,10090.ENSMUSP00000003906,10090.ENSMUSP00000004134,10090.ENSMUSP00000004327,10090.ENSMUSP00000005606,10090.ENSMUSP00000005647,10090.ENSMUSP00000005705,10090.ENSMUSP00000005810,10090.ENSMUSP00000005826,10090.ENSMUSP00000006235,10090.ENSMUSP00000010795,10090.ENSMUSP00000011896…	Mcm7,Poldip2,Hars,Ddt,Lipe,Farsa,Gstm5,G6pdx,Prkaca,Ndufs3,Trim28,Mthfd2,Cs,Ctsb,Acaa1b,Pgam1,Ndufs2,Ndufa2,Qdpr,Ywhah,Pgam2,Nme2,Eftud2,Dcakd,Akr1c6,Acot4,Pdhb,Acin1,Dhrs4,Ndufa5,Hsd17b4,Ak3,Hsd17b10,Atp5a1,Hprt,Alox5,Gsta3,Ndufs1,Hspd1,Fh1,Hsd17b12,Acss1,Dnajc2,Sepsecs,Erlin2,Acsl1,Ces1c,Dlat,Anxa2,Pkm,Dhx8,Acaa2,H2-Ke6,Pdxk,Ndufv1,Blvrb,Ndufb10,Sart1,Vars2,Ndufv3,Gpi1,Gtf2i,Polr2a,Fasn,Dnaja3,…
GO:0006575	Cellular modified amino acid metabolic process	20	197	0.73	1.12	8.21e-07	10090.ENSMUSP00000004134,10090.ENSMUSP00000004327,10090.ENSMUSP00000004381,10090.ENSMUSP00000005810,10090.ENSMUSP00000006235,10090.ENSMUSP00000007012,10090.ENSMUSP00000022122,10090.ENSMUSP00000023707,10090.ENSMUSP00000023934,10090.ENSMUSP00000027067,10090.ENSMUSP00000027153,10090.ENSMUSP00000028004,10090.ENSMUSP00000028624,10090.ENSMUSP00000031897,10090.ENSMUSP00000033992,10090.ENSMUSP00000034267…	Gstm5,G6pdx,Lpcat3,Mthfd2,Ctsb,Sod2,Ckmt2,Sod1,Hbb-bs,Gsta3,Acadl,Aldh9a1,Gatm,Gstk1,Gsr,Slc27a1,Crat,Cpt1b,Ckm,Glo1
GO:0006099	Tricarboxylic acid cycle	10	33	1.21	1.43	8.83e-07	10090.ENSMUSP00000005826,10090.ENSMUSP00000019323,10090.ENSMUSP00000022268,10090.ENSMUSP00000023116,10090.ENSMUSP00000027810,10090.ENSMUSP00000034567,10090.ENSMUSP00000060346,10090.ENSMUSP00000091041,10090.ENSMUSP00000100038,10090.ENSMUSP00000104957	Cs,Mdh2,Pdhb,Aco2,Fh1,Dlat,Dlst,Ogdh,Aco1,Mrps36
GO:0003012	Muscle system process	23	265	0.66	1.05	8.84e-07	10090.ENSMUSP00000006626,10090.ENSMUSP00000018632,10090.ENSMUSP00000020768,10090.ENSMUSP00000023538,10090.ENSMUSP00000023707,10090.ENSMUSP00000028624,10090.ENSMUSP00000032910,10090.ENSMUSP00000032974,10090.ENSMUSP00000046059,10090.ENSMUSP00000072945,10090.ENSMUSP00000078715,10090.ENSMUSP00000087955,10090.ENSMUSP00000099384,10090.ENSMUSP00000103546,10090.ENSMUSP00000107380,10090.ENSMUSP00000107477…	Actn3,Myh4,Pgam2,Mylk,Sod1,Gatm,Mylpf,Atp2a1,Myh14,Myom1,Myl3,Myoz1,Tnnc2,Tpm2,Myl2,Ttn,Tpm1,Gpd1l,Myh1,Myh7,Myh2,Camk2d,Ryr3
GO:0065003	Protein-containing complex assembly	55	1227	0.38	0.78	8.84e-07	10090.ENSMUSP00000003906,10090.ENSMUSP00000003912,10090.ENSMUSP00000004381,10090.ENSMUSP00000005431,10090.ENSMUSP00000005647,10090.ENSMUSP00000007012,10090.ENSMUSP00000013737,10090.ENSMUSP00000014438,10090.ENSMUSP00000015934,10090.ENSMUSP00000020315,10090.ENSMUSP00000023851,10090.ENSMUSP00000026289,10090.ENSMUSP00000026625,10090.ENSMUSP00000026723,10090.ENSMUSP00000026743,10090.ENSMUSP00000027111…	Farsa,Calr,Lpcat3,Letm1,Ndufs3,Sod2,Ndufs2,Ndufa2,Surf1,Cand1,Ndufa5,Hsd17b10,Clybl,Hprt,Uqcrc1,Ndufs1,Coa5,Vil1,Sept2,Aldh9a1,Yme1l1,Eif3j1,Pdia3,Ppid,Tln1,Aimp2,Me1,Nckap1l,H2-Ke6,Tbca,Aifm1,Ndufb10,Rims2,Gchfr,Cadps,H4c11,Eif2s3y,Puf60,Tbcd,Snrnp200,Rpl23a,Eps15,Alad,Taf6,Ttn,Chchd7,Farsb,Gemin5,Atpaf1,H1f0,Soat1,Ryr3,Cryab,Dnm1l,Ndufs8
GO:0006090	Pyruvate metabolic process	13	73	0.98	1.28	1.14e-06	10090.ENSMUSP00000011896,10090.ENSMUSP00000020768,10090.ENSMUSP00000022268,10090.ENSMUSP00000029017,10090.ENSMUSP00000032373,10090.ENSMUSP00000034567,10090.ENSMUSP00000034834,10090.ENSMUSP00000034989,10090.ENSMUSP00000049355,10090.ENSMUSP00000080302,10090.ENSMUSP00000091041,10090.ENSMUSP00000104188,10090.ENSMUSP00000106481	Pgam1,Pgam2,Pdhb,Pck1,Ldhb,Dlat,Pkm,Me1,Gpi1,Pgk1,Ogdh,Eno3,Dld
GO:0007010	Cytoskeleton organization	55	1243	0.37	0.77	1.32e-06	10090.ENSMUSP00000001127,10090.ENSMUSP00000002889,10090.ENSMUSP00000003912,10090.ENSMUSP00000006626,10090.ENSMUSP00000006629,10090.ENSMUSP00000018561,10090.ENSMUSP00000019109,10090.ENSMUSP00000022327,10090.ENSMUSP00000022629,10090.ENSMUSP00000023707,10090.ENSMUSP00000025127,10090.ENSMUSP00000027366,10090.ENSMUSP00000027409,10090.ENSMUSP00000028062,10090.ENSMUSP00000029699,10090.ENSMUSP00000030187…	Poldip2,Flii,Calr,Actn3,Sptbn1,Myo1b,Ywhah,Ldb3,Dpysl2,Sod1,Mapre2,Vil1,Des,Vim,Lmna,Tln1,Pdlim3,Cspg5,Nckap1l,Fhl3,Myh14,Sun2,Kif4,Actbl2,Flnc,Myom1,Plec,Cfl2,Epb41l3,Krt17,Arpc1b,Myoz1,Map9,Marcks,Pls1,Macf1,Ehd2,Larp4,Tbcd,Coro6,Cap1,Coro1a,Tpm2,Myo1c,Myl2,Ttn,Sh3kbp1,Tpm1,Dctn1,Capg,Ranbp1,Sptan1,Myh7,Rufy3,Cryab
GO:0043933	Protein-containing complex organization	59	1388	0.35	0.75	1.41e-06	10090.ENSMUSP00000003906,10090.ENSMUSP00000003912,10090.ENSMUSP00000004381,10090.ENSMUSP00000005431,10090.ENSMUSP00000005647,10090.ENSMUSP00000007012,10090.ENSMUSP00000013737,10090.ENSMUSP00000014438,10090.ENSMUSP00000015934,10090.ENSMUSP00000020315,10090.ENSMUSP00000023851,10090.ENSMUSP00000026289,10090.ENSMUSP00000026625,10090.ENSMUSP00000026723,10090.ENSMUSP00000026743,10090.ENSMUSP00000027111…	Farsa,Calr,Lpcat3,Letm1,Ndufs3,Sod2,Ndufs2,Ndufa2,Surf1,Cand1,Ndufa5,Hsd17b10,Clybl,Hprt,Uqcrc1,Ndufs1,Coa5,Vil1,Sept2,Aldh9a1,Yme1l1,Eif3j1,Pdia3,Ppid,Tln1,Aimp2,Me1,Nckap1l,Dhx8,H2-Ke6,Tbca,Aifm1,Ndufb10,Rims2,Gchfr,Cadps,Plec,Cfl2,H4c11,Eif2s3y,Puf60,Tbcd,Snrnp200,Rpl23a,Eps15,Alad,Taf6,Ttn,Chchd7,Tpr,Farsb,Gemin5,Atpaf1,H1f0,Soat1,Ryr3,Cryab,Dnm1l,Ndufs8
GO:1901615	Organic hydroxy compound metabolic process	32	516	0.52	0.89	1.96e-06	10090.ENSMUSP00000001716,10090.ENSMUSP00000003207,10090.ENSMUSP00000004327,10090.ENSMUSP00000006235,10090.ENSMUSP00000007449,10090.ENSMUSP00000010795,10090.ENSMUSP00000015950,10090.ENSMUSP00000021512,10090.ENSMUSP00000021630,10090.ENSMUSP00000022821,10090.ENSMUSP00000023116,10090.ENSMUSP00000023760,10090.ENSMUSP00000026196,10090.ENSMUSP00000026289,10090.ENSMUSP00000026723,10090.ENSMUSP00000029017…	Ddt,Lipe,G6pdx,Ctsb,Akr1b7,Acaa1b,Qdpr,Dhrs7,Akr1c6,Dhrs4,Aco2,Gpd1,Got1,Hsd17b10,Hprt,Pck1,Aldh2,Ldhb,Erlin2,Ces1c,Ces2a,Pdxk,Mtmr7,Atp2b2,Akr1b3,Sord,Mtch2,Cyp2d11,Gpd2,Soat1,Bpnt1,Glo1
GO:0006725	Cellular aromatic compound metabolic process	95	2859	0.25	0.63	4.73e-06	10090.ENSMUSP00000000505,10090.ENSMUSP00000001127,10090.ENSMUSP00000001416,10090.ENSMUSP00000001716,10090.ENSMUSP00000003207,10090.ENSMUSP00000003906,10090.ENSMUSP00000004134,10090.ENSMUSP00000004327,10090.ENSMUSP00000005606,10090.ENSMUSP00000005647,10090.ENSMUSP00000005705,10090.ENSMUSP00000005810,10090.ENSMUSP00000005826,10090.ENSMUSP00000006235,10090.ENSMUSP00000010795,10090.ENSMUSP00000011896…	Mcm7,Poldip2,Hars,Ddt,Lipe,Farsa,Gstm5,G6pdx,Prkaca,Ndufs3,Trim28,Mthfd2,Cs,Ctsb,Acaa1b,Pgam1,Ndufs2,Ndufa2,Qdpr,Pgam2,Nme2,Eftud2,Dcakd,Akr1c6,Acot4,Pdhb,Acin1,Ndufa5,Hsd17b4,Ak3,Hsd17b10,Atp5a1,Hprt,Ndufs1,Hspd1,Fh1,Acss1,Dnajc2,Sepsecs,Acsl1,Dlat,Anxa2,Pkm,Dhx8,Acaa2,Pdxk,Ndufv1,Blvrb,Ndufb10,Sart1,Vars2,Ndufv3,Gpi1,Gtf2i,Polr2a,Fasn,Dnaja3,Tgs1,Dlst,Ak1,Srsf7,Rps17,Pgk1,Aldh6a1,Atp1a2,Pgm2,H4…
GO:0006119	Oxidative phosphorylation	15	120	0.82	1.07	5.45e-06	10090.ENSMUSP00000005647,10090.ENSMUSP00000013737,10090.ENSMUSP00000014438,10090.ENSMUSP00000023851,10090.ENSMUSP00000026495,10090.ENSMUSP00000026743,10090.ENSMUSP00000027111,10090.ENSMUSP00000042967,10090.ENSMUSP00000043543,10090.ENSMUSP00000045284,10090.ENSMUSP00000049000,10090.ENSMUSP00000072829,10090.ENSMUSP00000106481,10090.ENSMUSP00000118566,10090.ENSMUSP00000158541	Ndufs3,Ndufs2,Ndufa2,Ndufa5,Atp5a1,Uqcrc1,Ndufs1,Ndufv1,Ndufb10,Uqcrfs1,Ndufv3,Gm10053,Dld,Mtch2,Ndufs8
GO:0046364	Monosaccharide biosynthetic process	11	55	1.03	1.18	5.54e-06	10090.ENSMUSP00000004327,10090.ENSMUSP00000011896,10090.ENSMUSP00000019323,10090.ENSMUSP00000020768,10090.ENSMUSP00000023760,10090.ENSMUSP00000029017,10090.ENSMUSP00000049355,10090.ENSMUSP00000080302,10090.ENSMUSP00000100045,10090.ENSMUSP00000106180,10090.ENSMUSP00000130992	G6pdx,Pgam1,Mdh2,Pgam2,Gpd1,Pck1,Gpi1,Pgk1,Akr1b3,Sord,Gpd2
GO:0042592	Homeostatic process	61	1531	0.33	0.68	7.01e-06	10090.ENSMUSP00000004327,10090.ENSMUSP00000004381,10090.ENSMUSP00000005431,10090.ENSMUSP00000005606,10090.ENSMUSP00000007012,10090.ENSMUSP00000016463,10090.ENSMUSP00000019198,10090.ENSMUSP00000020107,10090.ENSMUSP00000022793,10090.ENSMUSP00000023707,10090.ENSMUSP00000023934,10090.ENSMUSP00000025217,10090.ENSMUSP00000025497,10090.ENSMUSP00000026196,10090.ENSMUSP00000026795,10090.ENSMUSP00000026937…	G6pdx,Lpcat3,Letm1,Prkaca,Sod2,Slc25a5,Fis1,Atp2b1,Acin1,Sod1,Hbb-bs,Hspa9,Fbn2,Got1,Alox5,Iscu,Acadl,Fh1,Slc12a6,Pck1,Ncdn,Itpr1,Atp2a1,Fundc2,Gsr,Ces1c,Slc12a4,Nckap1l,Hacd3,Pygm,Gpi1,Dnaja3,Fabp3,Bsg,Pygl,Prdx6,Plec,Prcp,Cfl2,Asph,Rps17,Nptn,Atp1a2,Atp2b2,Aco1,Akr1b3,Coro1a,Anxa6,Col14a1,Dld,Pm20d1,Slc4a10,Dctn1,Dmxl2,Mtch2,Cd36,Soat1,Cacna1e,Camk2d,Ryr3,Tjp2
GO:0006936	Muscle contraction	19	206	0.69	0.97	7.24e-06	10090.ENSMUSP00000006626,10090.ENSMUSP00000018632,10090.ENSMUSP00000020768,10090.ENSMUSP00000023538,10090.ENSMUSP00000032910,10090.ENSMUSP00000046059,10090.ENSMUSP00000072945,10090.ENSMUSP00000078715,10090.ENSMUSP00000099384,10090.ENSMUSP00000103546,10090.ENSMUSP00000107380,10090.ENSMUSP00000107477,10090.ENSMUSP00000109337,10090.ENSMUSP00000117509,10090.ENSMUSP00000117569,10090.ENSMUSP00000126840…	Actn3,Myh4,Pgam2,Mylk,Mylpf,Myh14,Myom1,Myl3,Tnnc2,Tpm2,Myl2,Ttn,Tpm1,Gpd1l,Myh1,Myh7,Myh2,Camk2d,Ryr3
GO:0005996	Monosaccharide metabolic process	18	185	0.71	0.98	7.72e-06	10090.ENSMUSP00000004327,10090.ENSMUSP00000006669,10090.ENSMUSP00000011896,10090.ENSMUSP00000019323,10090.ENSMUSP00000020768,10090.ENSMUSP00000022268,10090.ENSMUSP00000023760,10090.ENSMUSP00000029017,10090.ENSMUSP00000034567,10090.ENSMUSP00000034834,10090.ENSMUSP00000047254,10090.ENSMUSP00000049355,10090.ENSMUSP00000080302,10090.ENSMUSP00000084582,10090.ENSMUSP00000100045,10090.ENSMUSP00000104188…	G6pdx,Pdk1,Pgam1,Mdh2,Pgam2,Pdhb,Gpd1,Pck1,Dlat,Pkm,Xylb,Gpi1,Pgk1,Pgm2,Akr1b3,Eno3,Sord,Gpd2
GO:0006807	Nitrogen compound metabolic process	177	6657	0.15	0.54	9.08e-06	10090.ENSMUSP00000000287,10090.ENSMUSP00000000349,10090.ENSMUSP00000000505,10090.ENSMUSP00000001127,10090.ENSMUSP00000001416,10090.ENSMUSP00000002298,10090.ENSMUSP00000003207,10090.ENSMUSP00000003906,10090.ENSMUSP00000003912,10090.ENSMUSP00000004134,10090.ENSMUSP00000004327,10090.ENSMUSP00000004381,10090.ENSMUSP00000004729,10090.ENSMUSP00000005606,10090.ENSMUSP00000005647,10090.ENSMUSP00000005705…	Scpep1,Dbt,Mcm7,Poldip2,Hars,Ppm1j,Lipe,Farsa,Calr,Gstm5,G6pdx,Lpcat3,Etfb,Prkaca,Ndufs3,Trim28,Mthfd2,Cs,Ctsb,Sptbn1,Pdk1,Sod2,Pgam1,Ndufs2,Ndufa2,Qdpr,Herc4,Cand1,Pgam2,Nme2,Eftud2,Dcakd,Akr1c6,Acot4,Ckmt2,Pdhb,Acin1,Mylk,Sod1,Csad,Ndufa5,Hbb-bs,Hspa9,Hsd17b4,Ak3,Dpp3,Got1,Hsd17b10,Atp5a1,Hprt,Sec11a,Gsta3,Ndufs1,Hspd1,Acadl,Eif5b,Fh1,Aldh9a1,Yme1l1,Gatm,Eif3j1,Ivd,Acss1,Pck1,Ppid,Psmb2,Dnajc2,…
GO:0019318	Hexose metabolic process	17	167	0.73	0.98	9.82e-06	10090.ENSMUSP00000004327,10090.ENSMUSP00000006669,10090.ENSMUSP00000011896,10090.ENSMUSP00000019323,10090.ENSMUSP00000020768,10090.ENSMUSP00000022268,10090.ENSMUSP00000023760,10090.ENSMUSP00000029017,10090.ENSMUSP00000034567,10090.ENSMUSP00000034834,10090.ENSMUSP00000049355,10090.ENSMUSP00000080302,10090.ENSMUSP00000084582,10090.ENSMUSP00000100045,10090.ENSMUSP00000104188,10090.ENSMUSP00000106180…	G6pdx,Pdk1,Pgam1,Mdh2,Pgam2,Pdhb,Gpd1,Pck1,Dlat,Pkm,Gpi1,Pgk1,Pgm2,Akr1b3,Eno3,Sord,Gpd2
GO:0006006	Glucose metabolic process	15	129	0.79	1	1.21e-05	10090.ENSMUSP00000004327,10090.ENSMUSP00000006669,10090.ENSMUSP00000011896,10090.ENSMUSP00000019323,10090.ENSMUSP00000020768,10090.ENSMUSP00000022268,10090.ENSMUSP00000023760,10090.ENSMUSP00000029017,10090.ENSMUSP00000034567,10090.ENSMUSP00000034834,10090.ENSMUSP00000049355,10090.ENSMUSP00000080302,10090.ENSMUSP00000084582,10090.ENSMUSP00000104188,10090.ENSMUSP00000130992	G6pdx,Pdk1,Pgam1,Mdh2,Pgam2,Pdhb,Gpd1,Pck1,Dlat,Pkm,Gpi1,Pgk1,Pgm2,Eno3,Gpd2
GO:0006520	Cellular amino acid metabolic process	21	262	0.63	0.89	1.25e-05	10090.ENSMUSP00000000349,10090.ENSMUSP00000001416,10090.ENSMUSP00000003906,10090.ENSMUSP00000004729,10090.ENSMUSP00000015950,10090.ENSMUSP00000023805,10090.ENSMUSP00000026196,10090.ENSMUSP00000026289,10090.ENSMUSP00000028807,10090.ENSMUSP00000034866,10090.ENSMUSP00000045606,10090.ENSMUSP00000047917,10090.ENSMUSP00000060346,10090.ENSMUSP00000064755,10090.ENSMUSP00000082288,10090.ENSMUSP00000090607…	Dbt,Hars,Farsa,Etfb,Qdpr,Csad,Got1,Hsd17b10,Ivd,Etfa,Hibch,Vars2,Dlst,Phgdh,Aldh6a1,Gm4952,Dld,Pm20d1,Farsb,Mars,Cbs
GO:0006637	acyl-CoA metabolic process	13	93	0.87	1.04	1.28e-05	10090.ENSMUSP00000005826,10090.ENSMUSP00000021652,10090.ENSMUSP00000022268,10090.ENSMUSP00000025385,10090.ENSMUSP00000028944,10090.ENSMUSP00000034046,10090.ENSMUSP00000034567,10090.ENSMUSP00000037348,10090.ENSMUSP00000052872,10090.ENSMUSP00000060346,10090.ENSMUSP00000091041,10090.ENSMUSP00000095970,10090.ENSMUSP00000106481	Cs,Acot4,Pdhb,Hsd17b4,Acss1,Acsl1,Dlat,Acaa2,Fasn,Dlst,Ogdh,Mlycd,Dld
GO:0044271	Cellular nitrogen compound biosynthetic process	58	1452	0.33	0.67	1.33e-05	10090.ENSMUSP00000001127,10090.ENSMUSP00000001416,10090.ENSMUSP00000003207,10090.ENSMUSP00000003906,10090.ENSMUSP00000004327,10090.ENSMUSP00000005647,10090.ENSMUSP00000013737,10090.ENSMUSP00000014438,10090.ENSMUSP00000015950,10090.ENSMUSP00000021217,10090.ENSMUSP00000021313,10090.ENSMUSP00000022268,10090.ENSMUSP00000023851,10090.ENSMUSP00000025696,10090.ENSMUSP00000026495,10090.ENSMUSP00000026723…	Poldip2,Hars,Lipe,Farsa,G6pdx,Ndufs3,Ndufs2,Ndufa2,Qdpr,Nme2,Dcakd,Pdhb,Ndufa5,Ak3,Atp5a1,Hprt,Ndufs1,Eif5b,Fh1,Aldh9a1,Eif3j1,Acss1,Sepsecs,Aimp2,Rpl28,Acsl1,Cyb5b,Dlat,Anxa2,Pkm,Gadd45gip1,Pdxk,Ndufv1,Ndufb10,Mrps34,Vars2,Ndufv3,Gtf2i,Polr2a,Ak1,Rps17,Rplp2,Pgm2,H4c11,Eif2s3y,Mlycd,Larp4,Rpl23a,Alad,Dld,Taf6,Pm20d1,Phb,Mpp6,Farsb,Mars,Gemin5,Ndufs8
GO:0006084	acetyl-CoA metabolic process	9	35	1.14	1.15	1.41e-05	10090.ENSMUSP00000005826,10090.ENSMUSP00000022268,10090.ENSMUSP00000028944,10090.ENSMUSP00000034567,10090.ENSMUSP00000037348,10090.ENSMUSP00000052872,10090.ENSMUSP00000060346,10090.ENSMUSP00000095970,10090.ENSMUSP00000106481	Cs,Pdhb,Acss1,Dlat,Acaa2,Fasn,Dlst,Mlycd,Dld
GO:0019319	Hexose biosynthetic process	10	48	1.05	1.11	1.49e-05	10090.ENSMUSP00000011896,10090.ENSMUSP00000019323,10090.ENSMUSP00000020768,10090.ENSMUSP00000023760,10090.ENSMUSP00000029017,10090.ENSMUSP00000049355,10090.ENSMUSP00000080302,10090.ENSMUSP00000100045,10090.ENSMUSP00000106180,10090.ENSMUSP00000130992	Pgam1,Mdh2,Pgam2,Gpd1,Pck1,Gpi1,Pgk1,Akr1b3,Sord,Gpd2
GO:0009142	Nucleoside triphosphate biosynthetic process	14	115	0.81	0.98	1.83e-05	10090.ENSMUSP00000005647,10090.ENSMUSP00000013737,10090.ENSMUSP00000014438,10090.ENSMUSP00000021217,10090.ENSMUSP00000023851,10090.ENSMUSP00000025696,10090.ENSMUSP00000026495,10090.ENSMUSP00000027111,10090.ENSMUSP00000034834,10090.ENSMUSP00000042967,10090.ENSMUSP00000043543,10090.ENSMUSP00000049000,10090.ENSMUSP00000068479,10090.ENSMUSP00000158541	Ndufs3,Ndufs2,Ndufa2,Nme2,Ndufa5,Ak3,Atp5a1,Ndufs1,Pkm,Ndufv1,Ndufb10,Ndufv3,Ak1,Ndufs8
GO:0009206	Purine ribonucleoside triphosphate biosynthetic process	13	97	0.85	1	1.87e-05	10090.ENSMUSP00000005647,10090.ENSMUSP00000013737,10090.ENSMUSP00000014438,10090.ENSMUSP00000021217,10090.ENSMUSP00000023851,10090.ENSMUSP00000025696,10090.ENSMUSP00000026495,10090.ENSMUSP00000027111,10090.ENSMUSP00000034834,10090.ENSMUSP00000042967,10090.ENSMUSP00000043543,10090.ENSMUSP00000049000,10090.ENSMUSP00000158541	Ndufs3,Ndufs2,Ndufa2,Nme2,Ndufa5,Ak3,Atp5a1,Ndufs1,Pkm,Ndufv1,Ndufb10,Ndufv3,Ndufs8
GO:0046483	Heterocycle metabolic process	91	2789	0.24	0.59	1.94e-05	10090.ENSMUSP00000000505,10090.ENSMUSP00000001127,10090.ENSMUSP00000001416,10090.ENSMUSP00000003207,10090.ENSMUSP00000003906,10090.ENSMUSP00000004327,10090.ENSMUSP00000005606,10090.ENSMUSP00000005647,10090.ENSMUSP00000005705,10090.ENSMUSP00000005810,10090.ENSMUSP00000005826,10090.ENSMUSP00000011896,10090.ENSMUSP00000013737,10090.ENSMUSP00000014438,10090.ENSMUSP00000015950,10090.ENSMUSP00000020768…	Mcm7,Poldip2,Hars,Lipe,Farsa,G6pdx,Prkaca,Ndufs3,Trim28,Mthfd2,Cs,Pgam1,Ndufs2,Ndufa2,Qdpr,Pgam2,Nme2,Eftud2,Dcakd,Acot4,Pdhb,Acin1,Ndufa5,Hsd17b4,Ak3,Hsd17b10,Atp5a1,Hprt,Alox5,Gsta3,Ndufs1,Hspd1,Fh1,Acss1,Dnajc2,Sepsecs,Acsl1,Dlat,Anxa2,Pkm,Dhx8,Acaa2,Pdxk,Ndufv1,Blvrb,Ndufb10,Sart1,Vars2,Ndufv3,Gpi1,Gtf2i,Polr2a,Fasn,Dnaja3,Tgs1,Dlst,Ak1,Srsf7,Rps17,Pgk1,Aldh6a1,Atp1a2,Pgm2,H4c11,Hnrnpa2b1,Ogd…
GO:0033875	Ribonucleoside bisphosphate metabolic process	14	116	0.81	0.98	1.96e-05	10090.ENSMUSP00000005826,10090.ENSMUSP00000021313,10090.ENSMUSP00000021652,10090.ENSMUSP00000022268,10090.ENSMUSP00000025385,10090.ENSMUSP00000028944,10090.ENSMUSP00000034046,10090.ENSMUSP00000034567,10090.ENSMUSP00000037348,10090.ENSMUSP00000052872,10090.ENSMUSP00000060346,10090.ENSMUSP00000091041,10090.ENSMUSP00000095970,10090.ENSMUSP00000106481	Cs,Dcakd,Acot4,Pdhb,Hsd17b4,Acss1,Acsl1,Dlat,Acaa2,Fasn,Dlst,Ogdh,Mlycd,Dld
GO:0034032	Purine nucleoside bisphosphate metabolic process	14	116	0.81	0.98	1.96e-05	10090.ENSMUSP00000005826,10090.ENSMUSP00000021313,10090.ENSMUSP00000021652,10090.ENSMUSP00000022268,10090.ENSMUSP00000025385,10090.ENSMUSP00000028944,10090.ENSMUSP00000034046,10090.ENSMUSP00000034567,10090.ENSMUSP00000037348,10090.ENSMUSP00000052872,10090.ENSMUSP00000060346,10090.ENSMUSP00000091041,10090.ENSMUSP00000095970,10090.ENSMUSP00000106481	Cs,Dcakd,Acot4,Pdhb,Hsd17b4,Acss1,Acsl1,Dlat,Acaa2,Fasn,Dlst,Ogdh,Mlycd,Dld
GO:0006754	ATP biosynthetic process	12	85	0.88	0.97	3.27e-05	10090.ENSMUSP00000005647,10090.ENSMUSP00000013737,10090.ENSMUSP00000014438,10090.ENSMUSP00000023851,10090.ENSMUSP00000025696,10090.ENSMUSP00000026495,10090.ENSMUSP00000027111,10090.ENSMUSP00000034834,10090.ENSMUSP00000042967,10090.ENSMUSP00000043543,10090.ENSMUSP00000049000,10090.ENSMUSP00000158541	Ndufs3,Ndufs2,Ndufa2,Ndufa5,Ak3,Atp5a1,Ndufs1,Pkm,Ndufv1,Ndufb10,Ndufv3,Ndufs8
GO:0009063	Cellular amino acid catabolic process	13	104	0.82	0.94	3.62e-05	10090.ENSMUSP00000000349,10090.ENSMUSP00000004729,10090.ENSMUSP00000015950,10090.ENSMUSP00000023805,10090.ENSMUSP00000026196,10090.ENSMUSP00000026289,10090.ENSMUSP00000028807,10090.ENSMUSP00000034866,10090.ENSMUSP00000045606,10090.ENSMUSP00000060346,10090.ENSMUSP00000082288,10090.ENSMUSP00000106481,10090.ENSMUSP00000158269	Dbt,Etfb,Qdpr,Csad,Got1,Hsd17b10,Ivd,Etfa,Hibch,Dlst,Aldh6a1,Dld,Cbs
GO:0042775	Mitochondrial ATP synthesis coupled electron transport	11	73	0.9	0.94	5.68e-05	10090.ENSMUSP00000005647,10090.ENSMUSP00000013737,10090.ENSMUSP00000026743,10090.ENSMUSP00000027111,10090.ENSMUSP00000042967,10090.ENSMUSP00000045284,10090.ENSMUSP00000049000,10090.ENSMUSP00000072829,10090.ENSMUSP00000106481,10090.ENSMUSP00000118566,10090.ENSMUSP00000158541	Ndufs3,Ndufs2,Uqcrc1,Ndufs1,Ndufv1,Uqcrfs1,Ndufv3,Gm10053,Dld,Mtch2,Ndufs8
GO:0043648	Dicarboxylic acid metabolic process	12	91	0.85	0.91	6.13e-05	10090.ENSMUSP00000005826,10090.ENSMUSP00000015160,10090.ENSMUSP00000019323,10090.ENSMUSP00000021652,10090.ENSMUSP00000026196,10090.ENSMUSP00000027810,10090.ENSMUSP00000029017,10090.ENSMUSP00000034989,10090.ENSMUSP00000060346,10090.ENSMUSP00000091041,10090.ENSMUSP00000104957,10090.ENSMUSP00000106481	Cs,Acsf3,Mdh2,Acot4,Got1,Fh1,Pck1,Me1,Dlst,Ogdh,Mrps36,Dld
GO:0019674	NAD metabolic process	8	32	1.12	0.99	7.79e-05	10090.ENSMUSP00000020768,10090.ENSMUSP00000023760,10090.ENSMUSP00000032373,10090.ENSMUSP00000034834,10090.ENSMUSP00000049355,10090.ENSMUSP00000080302,10090.ENSMUSP00000104188,10090.ENSMUSP00000117509	Pgam2,Gpd1,Ldhb,Pkm,Gpi1,Pgk1,Eno3,Gpd1l
GO:0033539	Fatty acid beta-oxidation using acyl-CoA dehydrogenase	6	12	1.43	1.05	7.87e-05	10090.ENSMUSP00000004729,10090.ENSMUSP00000027153,10090.ENSMUSP00000028807,10090.ENSMUSP00000029386,10090.ENSMUSP00000031524,10090.ENSMUSP00000034866	Etfb,Acadl,Ivd,Etfdh,Acads,Etfa
GO:0097435	Supramolecular fiber organization	30	562	0.45	0.68	8.94e-05	10090.ENSMUSP00000002889,10090.ENSMUSP00000018561,10090.ENSMUSP00000022327,10090.ENSMUSP00000027366,10090.ENSMUSP00000027409,10090.ENSMUSP00000028062,10090.ENSMUSP00000034053,10090.ENSMUSP00000034756,10090.ENSMUSP00000064163,10090.ENSMUSP00000073124,10090.ENSMUSP00000077262,10090.ENSMUSP00000079699,10090.ENSMUSP00000082822,10090.ENSMUSP00000087955,10090.ENSMUSP00000090245,10090.ENSMUSP00000091317…	Flii,Myo1b,Ldb3,Vil1,Des,Vim,Pdlim3,Anxa2,Flnc,Plec,Cfl2,Krt17,Arpc1b,Myoz1,Marcks,Pls1,Coro6,Coro1a,Tpm2,Myo1c,Col14a1,Myl2,Ttn,Sh3kbp1,Tpm1,Dctn1,Capg,Myh7,Cd36,Rufy3
GO:0042776	Proton motive force-driven mitochondrial ATP synthesis	10	62	0.93	0.91	0.0001	10090.ENSMUSP00000005647,10090.ENSMUSP00000013737,10090.ENSMUSP00000014438,10090.ENSMUSP00000023851,10090.ENSMUSP00000026495,10090.ENSMUSP00000027111,10090.ENSMUSP00000042967,10090.ENSMUSP00000043543,10090.ENSMUSP00000049000,10090.ENSMUSP00000158541	Ndufs3,Ndufs2,Ndufa2,Ndufa5,Atp5a1,Ndufs1,Ndufv1,Ndufb10,Ndufv3,Ndufs8
GO:0033108	Mitochondrial respiratory chain complex assembly	12	98	0.81	0.85	0.00012	10090.ENSMUSP00000005647,10090.ENSMUSP00000013737,10090.ENSMUSP00000014438,10090.ENSMUSP00000015934,10090.ENSMUSP00000023851,10090.ENSMUSP00000026743,10090.ENSMUSP00000027111,10090.ENSMUSP00000027286,10090.ENSMUSP00000041104,10090.ENSMUSP00000043543,10090.ENSMUSP00000113811,10090.ENSMUSP00000158541	Ndufs3,Ndufs2,Ndufa2,Surf1,Ndufa5,Uqcrc1,Ndufs1,Coa5,Aifm1,Ndufb10,Chchd7,Ndufs8
GO:1901362	Organic cyclic compound biosynthetic process	45	1081	0.35	0.6	0.00012	10090.ENSMUSP00000001127,10090.ENSMUSP00000001716,10090.ENSMUSP00000003207,10090.ENSMUSP00000004327,10090.ENSMUSP00000005647,10090.ENSMUSP00000013737,10090.ENSMUSP00000014438,10090.ENSMUSP00000015950,10090.ENSMUSP00000021217,10090.ENSMUSP00000021313,10090.ENSMUSP00000021630,10090.ENSMUSP00000022268,10090.ENSMUSP00000023851,10090.ENSMUSP00000025696,10090.ENSMUSP00000026289,10090.ENSMUSP00000026495…	Poldip2,Ddt,Lipe,G6pdx,Ndufs3,Ndufs2,Ndufa2,Qdpr,Nme2,Dcakd,Akr1c6,Pdhb,Ndufa5,Ak3,Hsd17b10,Atp5a1,Hprt,Alox5,Ndufs1,Hsd17b12,Acss1,Sepsecs,Acsl1,Ces1c,Dlat,Anxa2,Pkm,H2-Ke6,Pdxk,Ndufv1,Ndufb10,Ndufv3,Gtf2i,Polr2a,Ak1,Pgm2,H4c11,Mlycd,Alad,Dld,Taf6,Phb,Mpp6,Mars,Ndufs8
GO:0030239	Myofibril assembly	10	65	0.91	0.87	0.00015	10090.ENSMUSP00000002889,10090.ENSMUSP00000022327,10090.ENSMUSP00000064163,10090.ENSMUSP00000073124,10090.ENSMUSP00000077262,10090.ENSMUSP00000087955,10090.ENSMUSP00000107380,10090.ENSMUSP00000107477,10090.ENSMUSP00000109337,10090.ENSMUSP00000126840	Flii,Ldb3,Flnc,Plec,Cfl2,Myoz1,Myl2,Ttn,Tpm1,Myh7
GO:1901137	Carbohydrate derivative biosynthetic process	30	580	0.44	0.65	0.00016	10090.ENSMUSP00000004327,10090.ENSMUSP00000005647,10090.ENSMUSP00000013737,10090.ENSMUSP00000014438,10090.ENSMUSP00000021217,10090.ENSMUSP00000021313,10090.ENSMUSP00000022268,10090.ENSMUSP00000022529,10090.ENSMUSP00000023851,10090.ENSMUSP00000025696,10090.ENSMUSP00000026495,10090.ENSMUSP00000026723,10090.ENSMUSP00000027111,10090.ENSMUSP00000028944,10090.ENSMUSP00000034046,10090.ENSMUSP00000034346…	G6pdx,Ndufs3,Ndufs2,Ndufa2,Nme2,Dcakd,Pdhb,Tkt,Ndufa5,Ak3,Atp5a1,Hprt,Ndufs1,Acss1,Acsl1,Ces2a,Dlat,Pkm,Ndufv1,Ndufb10,Xylb,Ndufv3,Ak1,Pygl,Pgm2,Mlycd,Sord,Dld,Slc4a10,Ndufs8
GO:0008637	Apoptotic mitochondrial changes	10	67	0.9	0.85	0.00019	10090.ENSMUSP00000007012,10090.ENSMUSP00000019198,10090.ENSMUSP00000022293,10090.ENSMUSP00000027111,10090.ENSMUSP00000027123,10090.ENSMUSP00000032974,10090.ENSMUSP00000037348,10090.ENSMUSP00000041104,10090.ENSMUSP00000118566,10090.ENSMUSP00000155155	Sod2,Fis1,Vdac2,Ndufs1,Hspd1,Atp2a1,Acaa2,Aifm1,Mtch2,Dnm1l
GO:0009179	Purine ribonucleoside diphosphate metabolic process	10	67	0.9	0.85	0.00019	10090.ENSMUSP00000011896,10090.ENSMUSP00000020768,10090.ENSMUSP00000025696,10090.ENSMUSP00000034834,10090.ENSMUSP00000049355,10090.ENSMUSP00000068479,10090.ENSMUSP00000080302,10090.ENSMUSP00000091041,10090.ENSMUSP00000104188,10090.ENSMUSP00000125880	Pgam1,Pgam2,Ak3,Pkm,Gpi1,Ak1,Pgk1,Ogdh,Eno3,Mpp6
GO:0030866	Cortical actin cytoskeleton organization	8	38	1.05	0.88	0.00022	10090.ENSMUSP00000003912,10090.ENSMUSP00000027366,10090.ENSMUSP00000030187,10090.ENSMUSP00000035400,10090.ENSMUSP00000073124,10090.ENSMUSP00000079098,10090.ENSMUSP00000091317,10090.ENSMUSP00000096397	Calr,Vil1,Tln1,Nckap1l,Plec,Epb41l3,Pls1,Ehd2
GO:0006066	Alcohol metabolic process	22	352	0.52	0.67	0.00024	10090.ENSMUSP00000003207,10090.ENSMUSP00000004327,10090.ENSMUSP00000007449,10090.ENSMUSP00000015950,10090.ENSMUSP00000021512,10090.ENSMUSP00000021630,10090.ENSMUSP00000022821,10090.ENSMUSP00000023116,10090.ENSMUSP00000023760,10090.ENSMUSP00000026196,10090.ENSMUSP00000029017,10090.ENSMUSP00000031411,10090.ENSMUSP00000033873,10090.ENSMUSP00000034189,10090.ENSMUSP00000034346,10090.ENSMUSP00000043851…	Lipe,G6pdx,Akr1b7,Qdpr,Dhrs7,Akr1c6,Dhrs4,Aco2,Gpd1,Got1,Pck1,Aldh2,Erlin2,Ces1c,Ces2a,Mtmr7,Akr1b3,Sord,Cyp2d11,Gpd2,Soat1,Bpnt1
GO:0006139	Nucleobase-containing compound metabolic process	83	2638	0.22	0.51	0.00027	10090.ENSMUSP00000000505,10090.ENSMUSP00000001127,10090.ENSMUSP00000001416,10090.ENSMUSP00000003207,10090.ENSMUSP00000003906,10090.ENSMUSP00000004327,10090.ENSMUSP00000005606,10090.ENSMUSP00000005647,10090.ENSMUSP00000005705,10090.ENSMUSP00000005826,10090.ENSMUSP00000011896,10090.ENSMUSP00000013737,10090.ENSMUSP00000014438,10090.ENSMUSP00000020768,10090.ENSMUSP00000021217,10090.ENSMUSP00000021306…	Mcm7,Poldip2,Hars,Lipe,Farsa,G6pdx,Prkaca,Ndufs3,Trim28,Cs,Pgam1,Ndufs2,Ndufa2,Pgam2,Nme2,Eftud2,Dcakd,Acot4,Pdhb,Acin1,Ndufa5,Hsd17b4,Ak3,Hsd17b10,Atp5a1,Hprt,Ndufs1,Hspd1,Fh1,Acss1,Dnajc2,Sepsecs,Acsl1,Dlat,Anxa2,Pkm,Dhx8,Acaa2,Ndufv1,Ndufb10,Sart1,Vars2,Ndufv3,Gpi1,Gtf2i,Polr2a,Fasn,Dnaja3,Tgs1,Dlst,Ak1,Srsf7,Rps17,Pgk1,Aldh6a1,Atp1a2,Pgm2,H4c11,Hnrnpa2b1,Ogdh,Zhx2,Mlycd,Ube2n,Puf60,Atp2b2,Snr…
GO:0016052	Carbohydrate catabolic process	12	110	0.76	0.76	0.00033	10090.ENSMUSP00000011896,10090.ENSMUSP00000020768,10090.ENSMUSP00000034834,10090.ENSMUSP00000047564,10090.ENSMUSP00000049355,10090.ENSMUSP00000071231,10090.ENSMUSP00000080302,10090.ENSMUSP00000084582,10090.ENSMUSP00000091041,10090.ENSMUSP00000104188,10090.ENSMUSP00000106180,10090.ENSMUSP00000130992	Pgam1,Pgam2,Pkm,Pygm,Gpi1,Pygl,Pgk1,Pgm2,Ogdh,Eno3,Sord,Gpd2
GO:0016053	Organic acid biosynthetic process	18	251	0.58	0.68	0.00034	10090.ENSMUSP00000015160,10090.ENSMUSP00000023805,10090.ENSMUSP00000026196,10090.ENSMUSP00000026289,10090.ENSMUSP00000026795,10090.ENSMUSP00000028619,10090.ENSMUSP00000028624,10090.ENSMUSP00000028944,10090.ENSMUSP00000032373,10090.ENSMUSP00000034834,10090.ENSMUSP00000035116,10090.ENSMUSP00000038069,10090.ENSMUSP00000044955,10090.ENSMUSP00000052872,10090.ENSMUSP00000064755,10090.ENSMUSP00000095970…	Acsf3,Csad,Got1,Hsd17b10,Alox5,Hsd17b12,Gatm,Acss1,Ldhb,Pkm,Pccb,H2-Ke6,Hacd3,Fasn,Phgdh,Mlycd,Mgll,Cbs
GO:0045214	Sarcomere organization	8	41	1.02	0.83	0.00034	10090.ENSMUSP00000022327,10090.ENSMUSP00000064163,10090.ENSMUSP00000073124,10090.ENSMUSP00000077262,10090.ENSMUSP00000087955,10090.ENSMUSP00000107477,10090.ENSMUSP00000109337,10090.ENSMUSP00000126840	Ldb3,Flnc,Plec,Cfl2,Myoz1,Ttn,Tpm1,Myh7
GO:0006457	Protein folding	15	178	0.65	0.7	0.00037	10090.ENSMUSP00000003912,10090.ENSMUSP00000006137,10090.ENSMUSP00000025217,10090.ENSMUSP00000027123,10090.ENSMUSP00000028683,10090.ENSMUSP00000029382,10090.ENSMUSP00000030771,10090.ENSMUSP00000038781,10090.ENSMUSP00000053842,10090.ENSMUSP00000074724,10090.ENSMUSP00000091768,10090.ENSMUSP00000099302,10090.ENSMUSP00000099501,10090.ENSMUSP00000116108,10090.ENSMUSP00000149803	Calr,Trap1,Hspa9,Hspd1,Pdia3,Ppid,Dnajc2,Tbca,Dnaja3,Hspe1,Mesd,Tbcd,Ube4b,Tcp1,Cryab
GO:0072330	Monocarboxylic acid biosynthetic process	14	156	0.68	0.71	0.0004	10090.ENSMUSP00000015160,10090.ENSMUSP00000026289,10090.ENSMUSP00000026795,10090.ENSMUSP00000028619,10090.ENSMUSP00000028624,10090.ENSMUSP00000028944,10090.ENSMUSP00000032373,10090.ENSMUSP00000034834,10090.ENSMUSP00000035116,10090.ENSMUSP00000038069,10090.ENSMUSP00000044955,10090.ENSMUSP00000052872,10090.ENSMUSP00000095970,10090.ENSMUSP00000127374	Acsf3,Hsd17b10,Alox5,Hsd17b12,Gatm,Acss1,Ldhb,Pkm,Pccb,H2-Ke6,Hacd3,Fasn,Mlycd,Mgll
GO:0046031	ADP metabolic process	9	58	0.92	0.78	0.00043	10090.ENSMUSP00000011896,10090.ENSMUSP00000020768,10090.ENSMUSP00000025696,10090.ENSMUSP00000034834,10090.ENSMUSP00000049355,10090.ENSMUSP00000068479,10090.ENSMUSP00000080302,10090.ENSMUSP00000091041,10090.ENSMUSP00000104188	Pgam1,Pgam2,Ak3,Pkm,Gpi1,Ak1,Pgk1,Ogdh,Eno3
GO:0006810	Transport	108	3782	0.18	0.47	0.00046	10090.ENSMUSP00000002818,10090.ENSMUSP00000003912,10090.ENSMUSP00000004375,10090.ENSMUSP00000005431,10090.ENSMUSP00000005606,10090.ENSMUSP00000005647,10090.ENSMUSP00000006629,10090.ENSMUSP00000013737,10090.ENSMUSP00000014438,10090.ENSMUSP00000014750,10090.ENSMUSP00000015934,10090.ENSMUSP00000016072,10090.ENSMUSP00000016463,10090.ENSMUSP00000018470,10090.ENSMUSP00000018561,10090.ENSMUSP00000019109…	Ykt6,Calr,Phb2,Letm1,Prkaca,Ndufs3,Sptbn1,Ndufs2,Ndufa2,Slc25a11,Surf1,Rrbp1,Slc25a5,Ywhab,Myo1b,Ywhah,Fis1,Icam5,Lin7a,Atp2b1,Rab10,Atp6v1d,Vdac2,Dpysl2,Tomm22,Sod1,Hbb-bs,Hspa9,Atp5a1,Slc25a10,Ndufs1,Hspd1,Vil1,Rab29,Slc12a6,Anxa5,Ppid,Lmna,Tln1,Itpr1,Stard10,Atp2a1,Acsl1,Lonp2,Ces1c,Slc27a1,Slc12a4,Anxa2,Acaa2,Aifm1,Ndufv1,Dop1b,Uqcrfs1,Atg2a,S100a13,Sun2,Rims2,Exoc4,Itsn2,Poldip3,Eea1,Cadps,F…
GO:0090066	Regulation of anatomical structure size	29	585	0.42	0.59	0.00047	10090.ENSMUSP00000000287,10090.ENSMUSP00000002889,10090.ENSMUSP00000004327,10090.ENSMUSP00000006629,10090.ENSMUSP00000007012,10090.ENSMUSP00000020107,10090.ENSMUSP00000022629,10090.ENSMUSP00000023589,10090.ENSMUSP00000023707,10090.ENSMUSP00000026795,10090.ENSMUSP00000027366,10090.ENSMUSP00000028549,10090.ENSMUSP00000034370,10090.ENSMUSP00000035400,10090.ENSMUSP00000077262,10090.ENSMUSP00000082822…	Scpep1,Flii,G6pdx,Sptbn1,Sod2,Atp2b1,Dpysl2,Kng1,Sod1,Alox5,Vil1,Slc12a6,Slc12a4,Nckap1l,Cfl2,Arpc1b,Atp1a2,Pls1,Macf1,Atp2b2,Coro1a,Myo1c,Tpm1,Capg,Plxna4,Sptan1,Mgll,Rufy3,Cbs
GO:0009628	Response to abiotic stimulus	47	1221	0.31	0.53	0.00048	10090.ENSMUSP00000003207,10090.ENSMUSP00000003912,10090.ENSMUSP00000004057,10090.ENSMUSP00000004375,10090.ENSMUSP00000005606,10090.ENSMUSP00000006669,10090.ENSMUSP00000007012,10090.ENSMUSP00000013737,10090.ENSMUSP00000020107,10090.ENSMUSP00000023538,10090.ENSMUSP00000023707,10090.ENSMUSP00000026196,10090.ENSMUSP00000027123,10090.ENSMUSP00000027153,10090.ENSMUSP00000028549,10090.ENSMUSP00000029017…	Lipe,Calr,Fam162a,Phb2,Prkaca,Pdk1,Sod2,Ndufs2,Atp2b1,Mylk,Sod1,Got1,Hspd1,Acadl,Slc12a6,Pck1,Ppid,Lmna,Itpr1,Slc27a1,Acaa2,Aifm1,Pygm,Gpi1,Polr2a,Dnaja3,Plec,Pgk1,Nptn,Atp1a2,Atp2b2,Ube4b,Akr1b3,Alad,Cpt1b,Sord,Ttn,Slc4a10,Tpr,Mtch2,Cd36,Cacna1e,Camk2d,Ckm,Cryab,Dnm1l,Cbs
GO:0006094	Gluconeogenesis	8	44	0.99	0.78	0.00052	10090.ENSMUSP00000011896,10090.ENSMUSP00000019323,10090.ENSMUSP00000020768,10090.ENSMUSP00000023760,10090.ENSMUSP00000029017,10090.ENSMUSP00000049355,10090.ENSMUSP00000080302,10090.ENSMUSP00000130992	Pgam1,Mdh2,Pgam2,Gpd1,Pck1,Gpi1,Pgk1,Gpd2
GO:0018130	Heterocycle biosynthetic process	39	933	0.35	0.54	0.00054	10090.ENSMUSP00000001127,10090.ENSMUSP00000003207,10090.ENSMUSP00000004327,10090.ENSMUSP00000005647,10090.ENSMUSP00000013737,10090.ENSMUSP00000014438,10090.ENSMUSP00000015950,10090.ENSMUSP00000021217,10090.ENSMUSP00000021313,10090.ENSMUSP00000022268,10090.ENSMUSP00000023851,10090.ENSMUSP00000025696,10090.ENSMUSP00000026495,10090.ENSMUSP00000026723,10090.ENSMUSP00000026795,10090.ENSMUSP00000027111…	Poldip2,Lipe,G6pdx,Ndufs3,Ndufs2,Ndufa2,Qdpr,Nme2,Dcakd,Pdhb,Ndufa5,Ak3,Atp5a1,Hprt,Alox5,Ndufs1,Acss1,Sepsecs,Acsl1,Dlat,Anxa2,Pkm,Pdxk,Ndufv1,Ndufb10,Ndufv3,Gtf2i,Polr2a,Ak1,Pgm2,H4c11,Mlycd,Alad,Dld,Taf6,Phb,Mpp6,Mars,Ndufs8
GO:0031032	Actomyosin structure organization	12	117	0.74	0.71	0.00054	10090.ENSMUSP00000002889,10090.ENSMUSP00000022327,10090.ENSMUSP00000046059,10090.ENSMUSP00000064163,10090.ENSMUSP00000073124,10090.ENSMUSP00000077262,10090.ENSMUSP00000079098,10090.ENSMUSP00000087955,10090.ENSMUSP00000107380,10090.ENSMUSP00000107477,10090.ENSMUSP00000109337,10090.ENSMUSP00000126840	Flii,Ldb3,Myh14,Flnc,Plec,Cfl2,Epb41l3,Myoz1,Myl2,Ttn,Tpm1,Myh7
GO:0009132	Nucleoside diphosphate metabolic process	11	97	0.78	0.72	0.00056	10090.ENSMUSP00000011896,10090.ENSMUSP00000020768,10090.ENSMUSP00000021217,10090.ENSMUSP00000025696,10090.ENSMUSP00000034834,10090.ENSMUSP00000049355,10090.ENSMUSP00000068479,10090.ENSMUSP00000080302,10090.ENSMUSP00000091041,10090.ENSMUSP00000104188,10090.ENSMUSP00000125880	Pgam1,Pgam2,Nme2,Ak3,Pkm,Gpi1,Ak1,Pgk1,Ogdh,Eno3,Mpp6
GO:0006518	Peptide metabolic process	28	562	0.42	0.58	0.0006	10090.ENSMUSP00000001416,10090.ENSMUSP00000003906,10090.ENSMUSP00000004134,10090.ENSMUSP00000004327,10090.ENSMUSP00000007012,10090.ENSMUSP00000023707,10090.ENSMUSP00000023934,10090.ENSMUSP00000026818,10090.ENSMUSP00000027067,10090.ENSMUSP00000027252,10090.ENSMUSP00000028668,10090.ENSMUSP00000031069,10090.ENSMUSP00000031613,10090.ENSMUSP00000031897,10090.ENSMUSP00000032597,10090.ENSMUSP00000033992…	Hars,Farsa,Gstm5,G6pdx,Sod2,Sod1,Hbb-bs,Sec11a,Gsta3,Eif5b,Eif3j1,Sepsecs,Aimp2,Gstk1,Rpl28,Gsr,Gadd45gip1,Mrps34,Vars2,Rps17,Rplp2,Eif2s3y,Larp4,Rpl23a,Farsb,Mars,Gemin5,Glo1
GO:0019438	Aromatic compound biosynthetic process	39	944	0.34	0.53	0.00068	10090.ENSMUSP00000001127,10090.ENSMUSP00000001716,10090.ENSMUSP00000003207,10090.ENSMUSP00000004327,10090.ENSMUSP00000005647,10090.ENSMUSP00000013737,10090.ENSMUSP00000014438,10090.ENSMUSP00000015950,10090.ENSMUSP00000021217,10090.ENSMUSP00000021313,10090.ENSMUSP00000022268,10090.ENSMUSP00000023851,10090.ENSMUSP00000025696,10090.ENSMUSP00000026495,10090.ENSMUSP00000026723,10090.ENSMUSP00000027111…	Poldip2,Ddt,Lipe,G6pdx,Ndufs3,Ndufs2,Ndufa2,Qdpr,Nme2,Dcakd,Pdhb,Ndufa5,Ak3,Atp5a1,Hprt,Ndufs1,Acss1,Sepsecs,Acsl1,Dlat,Anxa2,Pkm,Pdxk,Ndufv1,Ndufb10,Ndufv3,Gtf2i,Polr2a,Ak1,Pgm2,H4c11,Mlycd,Alad,Dld,Taf6,Phb,Mpp6,Mars,Ndufs8
GO:0014823	Response to activity	10	82	0.81	0.7	0.00081	10090.ENSMUSP00000007012,10090.ENSMUSP00000018632,10090.ENSMUSP00000026495,10090.ENSMUSP00000026743,10090.ENSMUSP00000027123,10090.ENSMUSP00000029017,10090.ENSMUSP00000029610,10090.ENSMUSP00000103068,10090.ENSMUSP00000106318,10090.ENSMUSP00000129544	Sod2,Myh4,Atp5a1,Uqcrc1,Hspd1,Pck1,Hadh,Alad,Oxct1,Myh2
GO:0016051	Carbohydrate biosynthetic process	12	123	0.72	0.67	0.00084	10090.ENSMUSP00000004327,10090.ENSMUSP00000011896,10090.ENSMUSP00000019323,10090.ENSMUSP00000020768,10090.ENSMUSP00000023760,10090.ENSMUSP00000026196,10090.ENSMUSP00000029017,10090.ENSMUSP00000049355,10090.ENSMUSP00000080302,10090.ENSMUSP00000100045,10090.ENSMUSP00000106180,10090.ENSMUSP00000130992	G6pdx,Pgam1,Mdh2,Pgam2,Gpd1,Got1,Pck1,Gpi1,Pgk1,Akr1b3,Sord,Gpd2
GO:0009083	Branched-chain amino acid catabolic process	6	21	1.18	0.77	0.00085	10090.ENSMUSP00000000349,10090.ENSMUSP00000026289,10090.ENSMUSP00000028807,10090.ENSMUSP00000045606,10090.ENSMUSP00000082288,10090.ENSMUSP00000106481	Dbt,Hsd17b10,Ivd,Hibch,Aldh6a1,Dld
GO:0019646	Aerobic electron transport chain	9	65	0.87	0.71	0.0009	10090.ENSMUSP00000005647,10090.ENSMUSP00000013737,10090.ENSMUSP00000026743,10090.ENSMUSP00000027111,10090.ENSMUSP00000042967,10090.ENSMUSP00000045284,10090.ENSMUSP00000072829,10090.ENSMUSP00000106481,10090.ENSMUSP00000158541	Ndufs3,Ndufs2,Uqcrc1,Ndufs1,Ndufv1,Uqcrfs1,Gm10053,Dld,Ndufs8
GO:0006165	Nucleoside diphosphate phosphorylation	9	66	0.86	0.7	0.001	10090.ENSMUSP00000011896,10090.ENSMUSP00000020768,10090.ENSMUSP00000021217,10090.ENSMUSP00000034834,10090.ENSMUSP00000049355,10090.ENSMUSP00000068479,10090.ENSMUSP00000080302,10090.ENSMUSP00000091041,10090.ENSMUSP00000104188	Pgam1,Pgam2,Nme2,Pkm,Gpi1,Ak1,Pgk1,Ogdh,Eno3
GO:0007015	Actin filament organization	18	276	0.54	0.6	0.001	10090.ENSMUSP00000002889,10090.ENSMUSP00000018561,10090.ENSMUSP00000027366,10090.ENSMUSP00000034053,10090.ENSMUSP00000073124,10090.ENSMUSP00000077262,10090.ENSMUSP00000082822,10090.ENSMUSP00000090245,10090.ENSMUSP00000091317,10090.ENSMUSP00000099551,10090.ENSMUSP00000101972,10090.ENSMUSP00000103546,10090.ENSMUSP00000104069,10090.ENSMUSP00000107477,10090.ENSMUSP00000108075,10090.ENSMUSP00000109337…	Flii,Myo1b,Vil1,Pdlim3,Plec,Cfl2,Arpc1b,Marcks,Pls1,Coro6,Coro1a,Tpm2,Myo1c,Ttn,Sh3kbp1,Tpm1,Capg,Rufy3
GO:0046394	Carboxylic acid biosynthetic process	17	249	0.56	0.6	0.001	10090.ENSMUSP00000015160,10090.ENSMUSP00000026196,10090.ENSMUSP00000026289,10090.ENSMUSP00000026795,10090.ENSMUSP00000028619,10090.ENSMUSP00000028624,10090.ENSMUSP00000028944,10090.ENSMUSP00000032373,10090.ENSMUSP00000034834,10090.ENSMUSP00000035116,10090.ENSMUSP00000038069,10090.ENSMUSP00000044955,10090.ENSMUSP00000052872,10090.ENSMUSP00000064755,10090.ENSMUSP00000095970,10090.ENSMUSP00000127374…	Acsf3,Got1,Hsd17b10,Alox5,Hsd17b12,Gatm,Acss1,Ldhb,Pkm,Pccb,H2-Ke6,Hacd3,Fasn,Phgdh,Mlycd,Mgll,Cbs
GO:0043604	Amide biosynthetic process	26	522	0.42	0.54	0.0012	10090.ENSMUSP00000001416,10090.ENSMUSP00000003906,10090.ENSMUSP00000022268,10090.ENSMUSP00000027252,10090.ENSMUSP00000027810,10090.ENSMUSP00000028668,10090.ENSMUSP00000028944,10090.ENSMUSP00000031069,10090.ENSMUSP00000031613,10090.ENSMUSP00000032597,10090.ENSMUSP00000034046,10090.ENSMUSP00000034567,10090.ENSMUSP00000037783,10090.ENSMUSP00000045111,10090.ENSMUSP00000047917,10090.ENSMUSP00000079628…	Hars,Farsa,Pdhb,Eif5b,Fh1,Eif3j1,Acss1,Sepsecs,Aimp2,Rpl28,Acsl1,Dlat,Gadd45gip1,Mrps34,Vars2,Rps17,Rplp2,Eif2s3y,Mlycd,Larp4,Rpl23a,Dld,Pm20d1,Farsb,Mars,Gemin5
GO:0051234	Establishment of localization	109	3947	0.17	0.42	0.0016	10090.ENSMUSP00000002818,10090.ENSMUSP00000003912,10090.ENSMUSP00000004375,10090.ENSMUSP00000005431,10090.ENSMUSP00000005606,10090.ENSMUSP00000005647,10090.ENSMUSP00000006629,10090.ENSMUSP00000013737,10090.ENSMUSP00000014438,10090.ENSMUSP00000014750,10090.ENSMUSP00000015934,10090.ENSMUSP00000016072,10090.ENSMUSP00000016463,10090.ENSMUSP00000018470,10090.ENSMUSP00000018561,10090.ENSMUSP00000019109…	Ykt6,Calr,Phb2,Letm1,Prkaca,Ndufs3,Sptbn1,Ndufs2,Ndufa2,Slc25a11,Surf1,Rrbp1,Slc25a5,Ywhab,Myo1b,Ywhah,Fis1,Icam5,Lin7a,Atp2b1,Rab10,Atp6v1d,Vdac2,Dpysl2,Tomm22,Sod1,Hbb-bs,Hspa9,Atp5a1,Slc25a10,Ndufs1,Hspd1,Vil1,Rab29,Slc12a6,Anxa5,Ppid,Lmna,Tln1,Itpr1,Stard10,Atp2a1,Acsl1,Lonp2,Ces1c,Slc27a1,Slc12a4,Anxa2,Acaa2,Aifm1,Ndufv1,Dop1b,Uqcrfs1,Atg2a,S100a13,Sun2,Rims2,Akap4,Exoc4,Itsn2,Poldip3,Eea1,C…
GO:0006941	Striated muscle contraction	11	112	0.72	0.61	0.0018	10090.ENSMUSP00000020768,10090.ENSMUSP00000046059,10090.ENSMUSP00000078715,10090.ENSMUSP00000099384,10090.ENSMUSP00000107380,10090.ENSMUSP00000107477,10090.ENSMUSP00000109337,10090.ENSMUSP00000117509,10090.ENSMUSP00000126840,10090.ENSMUSP00000143677,10090.ENSMUSP00000147250	Pgam2,Myh14,Myl3,Tnnc2,Myl2,Ttn,Tpm1,Gpd1l,Myh7,Camk2d,Ryr3
GO:0030048	Actin filament-based movement	10	92	0.76	0.62	0.0019	10090.ENSMUSP00000018561,10090.ENSMUSP00000027366,10090.ENSMUSP00000046059,10090.ENSMUSP00000047864,10090.ENSMUSP00000104069,10090.ENSMUSP00000109337,10090.ENSMUSP00000117509,10090.ENSMUSP00000126840,10090.ENSMUSP00000129544,10090.ENSMUSP00000143677	Myo1b,Vil1,Myh14,Sun2,Myo1c,Tpm1,Gpd1l,Myh7,Myh2,Camk2d
GO:0034030	Ribonucleoside bisphosphate biosynthetic process	7	39	0.98	0.66	0.0019	10090.ENSMUSP00000021313,10090.ENSMUSP00000022268,10090.ENSMUSP00000028944,10090.ENSMUSP00000034046,10090.ENSMUSP00000034567,10090.ENSMUSP00000095970,10090.ENSMUSP00000106481	Dcakd,Pdhb,Acss1,Acsl1,Dlat,Mlycd,Dld
GO:0034033	Purine nucleoside bisphosphate biosynthetic process	7	39	0.98	0.66	0.0019	10090.ENSMUSP00000021313,10090.ENSMUSP00000022268,10090.ENSMUSP00000028944,10090.ENSMUSP00000034046,10090.ENSMUSP00000034567,10090.ENSMUSP00000095970,10090.ENSMUSP00000106481	Dcakd,Pdhb,Acss1,Acsl1,Dlat,Mlycd,Dld
GO:1903829	Positive regulation of protein localization	25	504	0.42	0.51	0.0019	10090.ENSMUSP00000005606,10090.ENSMUSP00000005705,10090.ENSMUSP00000006629,10090.ENSMUSP00000019198,10090.ENSMUSP00000027366,10090.ENSMUSP00000027693,10090.ENSMUSP00000029382,10090.ENSMUSP00000033761,10090.ENSMUSP00000070751,10090.ENSMUSP00000072945,10090.ENSMUSP00000077273,10090.ENSMUSP00000082793,10090.ENSMUSP00000091317,10090.ENSMUSP00000091768,10090.ENSMUSP00000104069,10090.ENSMUSP00000104274…	Prkaca,Trim28,Sptbn1,Fis1,Vil1,Rab29,Ppid,Hcfc1,Bsg,Myom1,Asph,Nptn,Pls1,Mesd,Myo1c,Nlgn2,Mavs,Oxct1,Ttn,Dctn1,Tcp1,Gpd1l,Tpr,Rufy3,Dnm1l
GO:0006120	Mitochondrial electron transport, NADH to ubiquinone	6	26	1.09	0.67	0.0022	10090.ENSMUSP00000005647,10090.ENSMUSP00000013737,10090.ENSMUSP00000027111,10090.ENSMUSP00000042967,10090.ENSMUSP00000106481,10090.ENSMUSP00000158541	Ndufs3,Ndufs2,Ndufs1,Ndufv1,Dld,Ndufs8
GO:0048878	Chemical homeostasis	39	1001	0.32	0.47	0.0022	10090.ENSMUSP00000005431,10090.ENSMUSP00000005606,10090.ENSMUSP00000007012,10090.ENSMUSP00000019198,10090.ENSMUSP00000020107,10090.ENSMUSP00000023707,10090.ENSMUSP00000025497,10090.ENSMUSP00000026196,10090.ENSMUSP00000026795,10090.ENSMUSP00000026937,10090.ENSMUSP00000028549,10090.ENSMUSP00000029017,10090.ENSMUSP00000032192,10090.ENSMUSP00000032974,10090.ENSMUSP00000033541,10090.ENSMUSP00000034189…	Letm1,Prkaca,Sod2,Fis1,Atp2b1,Sod1,Fbn2,Got1,Alox5,Iscu,Slc12a6,Pck1,Itpr1,Atp2a1,Fundc2,Ces1c,Slc12a4,Hacd3,Pygm,Gpi1,Fabp3,Pygl,Plec,Prcp,Asph,Nptn,Atp1a2,Atp2b2,Aco1,Akr1b3,Anxa6,Slc4a10,Dmxl2,Mtch2,Cd36,Soat1,Cacna1e,Camk2d,Ryr3
GO:0006085	acetyl-CoA biosynthetic process	5	15	1.25	0.67	0.0024	10090.ENSMUSP00000022268,10090.ENSMUSP00000028944,10090.ENSMUSP00000034567,10090.ENSMUSP00000095970,10090.ENSMUSP00000106481	Pdhb,Acss1,Dlat,Mlycd,Dld
GO:0009725	Response to hormone	35	859	0.34	0.47	0.0024	10090.ENSMUSP00000004134,10090.ENSMUSP00000004375,10090.ENSMUSP00000005606,10090.ENSMUSP00000006235,10090.ENSMUSP00000019109,10090.ENSMUSP00000020107,10090.ENSMUSP00000021001,10090.ENSMUSP00000021506,10090.ENSMUSP00000021630,10090.ENSMUSP00000026196,10090.ENSMUSP00000026495,10090.ENSMUSP00000027123,10090.ENSMUSP00000028624,10090.ENSMUSP00000029017,10090.ENSMUSP00000029266,10090.ENSMUSP00000029610…	Gstm5,Phb2,Prkaca,Ctsb,Ywhah,Atp2b1,Rab10,Serpina3n,Akr1c6,Got1,Atp5a1,Hspd1,Gatm,Pck1,Anxa5,Hadh,Atp2a1,Acsl1,Slc27a1,Pkm,Me1,Aifm1,Serpina3k,Uqcrfs1,Gpi1,Bsg,Serpina1d,Arpc1b,Atp1a2,Csn1s1,Alad,Sord,Oxct1,Phb,Hadha
GO:0014070	Response to organic cyclic compound	39	1008	0.31	0.46	0.0024	10090.ENSMUSP00000003912,10090.ENSMUSP00000004375,10090.ENSMUSP00000007012,10090.ENSMUSP00000019109,10090.ENSMUSP00000019198,10090.ENSMUSP00000020107,10090.ENSMUSP00000021306,10090.ENSMUSP00000023760,10090.ENSMUSP00000026196,10090.ENSMUSP00000026495,10090.ENSMUSP00000027123,10090.ENSMUSP00000028683,10090.ENSMUSP00000029017,10090.ENSMUSP00000030642,10090.ENSMUSP00000031411,10090.ENSMUSP00000032192…	Calr,Phb2,Sod2,Ywhah,Fis1,Atp2b1,Eftud2,Gpd1,Got1,Atp5a1,Hspd1,Pdia3,Pck1,Psmb2,Aldh2,Itpr1,Acsl1,Lonp2,Ces1c,Prkar2b,Aifm1,Pygm,Gpi1,Polr2a,Bsg,Asph,Arpc1b,Atp1a2,Csn1s1,Alad,Mavs,Ranbp1,Tpr,Phb,Cd36,Ryr3,Cryab,Dnm1l,Cbs
GO:0046459	Short-chain fatty acid metabolic process	5	15	1.25	0.67	0.0024	10090.ENSMUSP00000021652,10090.ENSMUSP00000028944,10090.ENSMUSP00000029017,10090.ENSMUSP00000031524,10090.ENSMUSP00000099919	Acot4,Acss1,Pck1,Acads,Crat
GO:0034654	Nucleobase-containing compound biosynthetic process	35	862	0.34	0.47	0.0025	10090.ENSMUSP00000001127,10090.ENSMUSP00000003207,10090.ENSMUSP00000004327,10090.ENSMUSP00000005647,10090.ENSMUSP00000013737,10090.ENSMUSP00000014438,10090.ENSMUSP00000021217,10090.ENSMUSP00000021313,10090.ENSMUSP00000022268,10090.ENSMUSP00000023851,10090.ENSMUSP00000025696,10090.ENSMUSP00000026495,10090.ENSMUSP00000026723,10090.ENSMUSP00000027111,10090.ENSMUSP00000028944,10090.ENSMUSP00000031069…	Poldip2,Lipe,G6pdx,Ndufs3,Ndufs2,Ndufa2,Nme2,Dcakd,Pdhb,Ndufa5,Ak3,Atp5a1,Hprt,Ndufs1,Acss1,Sepsecs,Acsl1,Dlat,Anxa2,Pkm,Ndufv1,Ndufb10,Ndufv3,Gtf2i,Polr2a,Ak1,Pgm2,H4c11,Mlycd,Dld,Taf6,Phb,Mpp6,Mars,Ndufs8
GO:0009719	Response to endogenous stimulus	51	1478	0.26	0.44	0.0027	10090.ENSMUSP00000000505,10090.ENSMUSP00000004134,10090.ENSMUSP00000004375,10090.ENSMUSP00000005606,10090.ENSMUSP00000006235,10090.ENSMUSP00000019109,10090.ENSMUSP00000019198,10090.ENSMUSP00000020107,10090.ENSMUSP00000021001,10090.ENSMUSP00000021506,10090.ENSMUSP00000021630,10090.ENSMUSP00000023050,10090.ENSMUSP00000023760,10090.ENSMUSP00000026196,10090.ENSMUSP00000026495,10090.ENSMUSP00000027123…	Mcm7,Gstm5,Phb2,Prkaca,Ctsb,Ywhah,Fis1,Atp2b1,Rab10,Serpina3n,Akr1c6,Tab1,Gpd1,Got1,Atp5a1,Hspd1,Vil1,Vim,Gatm,Pck1,Anxa5,Hadh,Itpr1,Atp2a1,Acsl1,Ces1c,Slc27a1,Pkm,Me1,Aifm1,Serpina3k,Uqcrfs1,Gpi1,Bsg,Serpina1d,Arpc1b,Atp1a2,Csn1s1,Rap1gap,Coro1a,Alad,Sord,Oxct1,Tpr,Phb,Hadha,Mars,Glg1,Cd36,Ryr3,Usp15
GO:0060341	Regulation of cellular localization	41	1088	0.3	0.45	0.0027	10090.ENSMUSP00000005606,10090.ENSMUSP00000005705,10090.ENSMUSP00000006629,10090.ENSMUSP00000019198,10090.ENSMUSP00000026795,10090.ENSMUSP00000026937,10090.ENSMUSP00000027366,10090.ENSMUSP00000027495,10090.ENSMUSP00000027693,10090.ENSMUSP00000029266,10090.ENSMUSP00000029382,10090.ENSMUSP00000029610,10090.ENSMUSP00000029699,10090.ENSMUSP00000032974,10090.ENSMUSP00000033761,10090.ENSMUSP00000034756…	Prkaca,Trim28,Sptbn1,Fis1,Alox5,Iscu,Vil1,Sept2,Rab29,Anxa5,Ppid,Hadh,Lmna,Atp2a1,Hcfc1,Anxa2,Exoc4,Bsg,Myom1,Asph,Nptn,Pls1,Mesd,Ehd2,Eps15,Myo1c,Nlgn2,Nsun2,Mavs,Oxct1,Ttn,Dctn1,Tcp1,Gpd1l,Tpr,Cd36,Cacna1e,Rufy3,Camk2d,Cryab,Dnm1l
GO:0010927	Cellular component assembly involved in morphogenesis	11	120	0.69	0.57	0.0029	10090.ENSMUSP00000002889,10090.ENSMUSP00000022327,10090.ENSMUSP00000064163,10090.ENSMUSP00000073124,10090.ENSMUSP00000077262,10090.ENSMUSP00000079098,10090.ENSMUSP00000087955,10090.ENSMUSP00000107380,10090.ENSMUSP00000107477,10090.ENSMUSP00000109337,10090.ENSMUSP00000126840	Flii,Ldb3,Flnc,Plec,Cfl2,Epb41l3,Myoz1,Myl2,Ttn,Tpm1,Myh7
GO:0071616	acyl-CoA biosynthetic process	6	28	1.06	0.63	0.003	10090.ENSMUSP00000022268,10090.ENSMUSP00000028944,10090.ENSMUSP00000034046,10090.ENSMUSP00000034567,10090.ENSMUSP00000095970,10090.ENSMUSP00000106481	Pdhb,Acss1,Acsl1,Dlat,Mlycd,Dld
GO:0019725	Cellular homeostasis	29	660	0.37	0.47	0.0032	10090.ENSMUSP00000005431,10090.ENSMUSP00000005606,10090.ENSMUSP00000019198,10090.ENSMUSP00000020107,10090.ENSMUSP00000023707,10090.ENSMUSP00000026937,10090.ENSMUSP00000028549,10090.ENSMUSP00000029017,10090.ENSMUSP00000032192,10090.ENSMUSP00000032974,10090.ENSMUSP00000033541,10090.ENSMUSP00000033992,10090.ENSMUSP00000034370,10090.ENSMUSP00000047564,10090.ENSMUSP00000071636,10090.ENSMUSP00000077262…	Letm1,Prkaca,Fis1,Atp2b1,Sod1,Iscu,Slc12a6,Pck1,Itpr1,Atp2a1,Fundc2,Gsr,Slc12a4,Pygm,Prdx6,Cfl2,Asph,Nptn,Atp1a2,Atp2b2,Aco1,Anxa6,Dld,Slc4a10,Dctn1,Dmxl2,Cacna1e,Camk2d,Ryr3
GO:0051050	Positive regulation of transport	41	1101	0.3	0.44	0.0033	10090.ENSMUSP00000003912,10090.ENSMUSP00000004327,10090.ENSMUSP00000004381,10090.ENSMUSP00000005606,10090.ENSMUSP00000005705,10090.ENSMUSP00000019198,10090.ENSMUSP00000020107,10090.ENSMUSP00000022629,10090.ENSMUSP00000023538,10090.ENSMUSP00000023707,10090.ENSMUSP00000026795,10090.ENSMUSP00000027693,10090.ENSMUSP00000029382,10090.ENSMUSP00000032192,10090.ENSMUSP00000032974,10090.ENSMUSP00000033761…	Calr,G6pdx,Lpcat3,Prkaca,Trim28,Fis1,Atp2b1,Dpysl2,Mylk,Sod1,Alox5,Rab29,Ppid,Itpr1,Atp2a1,Hcfc1,Acsl1,Ces1c,Anxa2,Nckap1l,Cadps,Ak1,Fabp3,Bsg,Myom1,Asph,Ehd2,Atp2b2,Rap1gap,Myo1c,Nlgn2,Mavs,Oxct1,Ttn,Dctn1,Gpd1l,Tpr,Cd36,Cacng8,Rufy3,Dnm1l
GO:0006749	Glutathione metabolic process	9	80	0.78	0.57	0.0034	10090.ENSMUSP00000004134,10090.ENSMUSP00000004327,10090.ENSMUSP00000007012,10090.ENSMUSP00000023707,10090.ENSMUSP00000023934,10090.ENSMUSP00000027067,10090.ENSMUSP00000031897,10090.ENSMUSP00000033992,10090.ENSMUSP00000158296	Gstm5,G6pdx,Sod2,Sod1,Hbb-bs,Gsta3,Gstk1,Gsr,Glo1
GO:0061621	Canonical glycolysis	5	17	1.19	0.62	0.0037	10090.ENSMUSP00000020768,10090.ENSMUSP00000034834,10090.ENSMUSP00000049355,10090.ENSMUSP00000080302,10090.ENSMUSP00000104188	Pgam2,Pkm,Gpi1,Pgk1,Eno3
GO:0006103	2-oxoglutarate metabolic process	5	18	1.17	0.6	0.0045	10090.ENSMUSP00000026196,10090.ENSMUSP00000060346,10090.ENSMUSP00000091041,10090.ENSMUSP00000104957,10090.ENSMUSP00000106481	Got1,Dlst,Ogdh,Mrps36,Dld
GO:0034754	Cellular hormone metabolic process	12	151	0.63	0.52	0.0045	10090.ENSMUSP00000003207,10090.ENSMUSP00000007449,10090.ENSMUSP00000021512,10090.ENSMUSP00000021630,10090.ENSMUSP00000022821,10090.ENSMUSP00000025385,10090.ENSMUSP00000026289,10090.ENSMUSP00000028619,10090.ENSMUSP00000034346,10090.ENSMUSP00000038069,10090.ENSMUSP00000100045,10090.ENSMUSP00000130338	Lipe,Akr1b7,Dhrs7,Akr1c6,Dhrs4,Hsd17b4,Hsd17b10,Hsd17b12,Ces2a,H2-Ke6,Akr1b3,Cyp2d11
GO:0140694	Non-membrane-bounded organelle assembly	18	317	0.48	0.48	0.0047	10090.ENSMUSP00000001127,10090.ENSMUSP00000002889,10090.ENSMUSP00000022327,10090.ENSMUSP00000025127,10090.ENSMUSP00000027366,10090.ENSMUSP00000037808,10090.ENSMUSP00000048383,10090.ENSMUSP00000064163,10090.ENSMUSP00000073124,10090.ENSMUSP00000077262,10090.ENSMUSP00000087955,10090.ENSMUSP00000088535,10090.ENSMUSP00000091317,10090.ENSMUSP00000099541,10090.ENSMUSP00000107380,10090.ENSMUSP00000107477…	Poldip2,Flii,Ldb3,Mapre2,Vil1,Ythdf1,Kif4,Flnc,Plec,Cfl2,Myoz1,Map9,Pls1,Rpl23a,Myl2,Ttn,Tpm1,Myh7
GO:0003013	Circulatory system process	23	475	0.41	0.46	0.0048	10090.ENSMUSP00000000287,10090.ENSMUSP00000004327,10090.ENSMUSP00000007012,10090.ENSMUSP00000020107,10090.ENSMUSP00000023589,10090.ENSMUSP00000023707,10090.ENSMUSP00000026795,10090.ENSMUSP00000034267,10090.ENSMUSP00000073124,10090.ENSMUSP00000075429,10090.ENSMUSP00000078715,10090.ENSMUSP00000083077,10090.ENSMUSP00000107380,10090.ENSMUSP00000107477,10090.ENSMUSP00000109337,10090.ENSMUSP00000117509…	Scpep1,G6pdx,Sod2,Atp2b1,Kng1,Sod1,Alox5,Slc27a1,Plec,Prcp,Myl3,Atp1a2,Myl2,Ttn,Tpm1,Gpd1l,Myh7,Mgll,Cd36,Camk2d,Dnm1l,Tjp2,Cbs
GO:0008015	Blood circulation	22	442	0.42	0.46	0.0048	10090.ENSMUSP00000000287,10090.ENSMUSP00000004327,10090.ENSMUSP00000007012,10090.ENSMUSP00000020107,10090.ENSMUSP00000023589,10090.ENSMUSP00000023707,10090.ENSMUSP00000026795,10090.ENSMUSP00000073124,10090.ENSMUSP00000075429,10090.ENSMUSP00000078715,10090.ENSMUSP00000083077,10090.ENSMUSP00000107380,10090.ENSMUSP00000107477,10090.ENSMUSP00000109337,10090.ENSMUSP00000117509,10090.ENSMUSP00000126840…	Scpep1,G6pdx,Sod2,Atp2b1,Kng1,Sod1,Alox5,Plec,Prcp,Myl3,Atp1a2,Myl2,Ttn,Tpm1,Gpd1l,Myh7,Mgll,Cd36,Camk2d,Dnm1l,Tjp2,Cbs
GO:1904951	Positive regulation of establishment of protein localization	19	348	0.46	0.47	0.0048	10090.ENSMUSP00000005606,10090.ENSMUSP00000005705,10090.ENSMUSP00000019198,10090.ENSMUSP00000027693,10090.ENSMUSP00000029382,10090.ENSMUSP00000033761,10090.ENSMUSP00000070751,10090.ENSMUSP00000072945,10090.ENSMUSP00000077273,10090.ENSMUSP00000104069,10090.ENSMUSP00000104274,10090.ENSMUSP00000105828,10090.ENSMUSP00000106318,10090.ENSMUSP00000107477,10090.ENSMUSP00000109552,10090.ENSMUSP00000116108…	Prkaca,Trim28,Fis1,Rab29,Ppid,Hcfc1,Bsg,Myom1,Asph,Myo1c,Nlgn2,Mavs,Oxct1,Ttn,Dctn1,Tcp1,Tpr,Rufy3,Dnm1l
GO:0032879	Regulation of localization	71	2366	0.2	0.38	0.0053	10090.ENSMUSP00000003912,10090.ENSMUSP00000004327,10090.ENSMUSP00000004375,10090.ENSMUSP00000004381,10090.ENSMUSP00000005431,10090.ENSMUSP00000005606,10090.ENSMUSP00000005705,10090.ENSMUSP00000006629,10090.ENSMUSP00000016463,10090.ENSMUSP00000019109,10090.ENSMUSP00000019198,10090.ENSMUSP00000020107,10090.ENSMUSP00000021001,10090.ENSMUSP00000022629,10090.ENSMUSP00000023538,10090.ENSMUSP00000023707…	Calr,G6pdx,Phb2,Lpcat3,Letm1,Prkaca,Trim28,Sptbn1,Slc25a5,Ywhah,Fis1,Atp2b1,Rab10,Dpysl2,Mylk,Sod1,Alox5,Iscu,Vil1,Sept2,Rab29,Anxa5,Ppid,Hadh,Lmna,Itpr1,Atp2a1,Hcfc1,Acsl1,Ces1c,Anxa2,Cspg5,Nckap1l,Acaa2,Rims2,Exoc4,Cadps,Ak1,Fabp3,Bsg,Myom1,Asph,Nptn,Atp1a2,Pls1,Mesd,Ehd2,Atp2b2,Eps15,Rap1gap,Coro1a,Myo1c,Nlgn2,Anxa6,Nsun2,Mavs,Oxct1,Ttn,Pm20d1,Dctn1,Tcp1,Gpd1l,Tpr,Cd36,Cacng8,Cacna1e,Rufy3,Cam…
GO:0061024	Membrane organization	31	755	0.34	0.43	0.0053	10090.ENSMUSP00000002818,10090.ENSMUSP00000004381,10090.ENSMUSP00000005431,10090.ENSMUSP00000006629,10090.ENSMUSP00000016463,10090.ENSMUSP00000022293,10090.ENSMUSP00000023062,10090.ENSMUSP00000023707,10090.ENSMUSP00000029699,10090.ENSMUSP00000034756,10090.ENSMUSP00000037348,10090.ENSMUSP00000046412,10090.ENSMUSP00000047864,10090.ENSMUSP00000051643,10090.ENSMUSP00000051965,10090.ENSMUSP00000053842…	Ykt6,Lpcat3,Letm1,Sptbn1,Slc25a5,Vdac2,Tomm22,Sod1,Lmna,Anxa2,Acaa2,Atg2a,Sun2,Dnajc11,Exoc4,Dnaja3,Cavin2,Eea1,Plec,Epb41l3,Ehd2,Coro1a,Nlgn2,Anxa6,Apoo,Dctn1,Mtch2,Myh2,Psap,Ctsm,Dnm1l
GO:0006096	Glycolytic process	7	48	0.89	0.55	0.0054	10090.ENSMUSP00000011896,10090.ENSMUSP00000020768,10090.ENSMUSP00000034834,10090.ENSMUSP00000049355,10090.ENSMUSP00000080302,10090.ENSMUSP00000091041,10090.ENSMUSP00000104188	Pgam1,Pgam2,Pkm,Gpi1,Pgk1,Ogdh,Eno3
GO:0055001	Muscle cell development	13	182	0.58	0.49	0.0059	10090.ENSMUSP00000002889,10090.ENSMUSP00000006626,10090.ENSMUSP00000022327,10090.ENSMUSP00000029699,10090.ENSMUSP00000064163,10090.ENSMUSP00000073124,10090.ENSMUSP00000077262,10090.ENSMUSP00000087955,10090.ENSMUSP00000107380,10090.ENSMUSP00000107477,10090.ENSMUSP00000109337,10090.ENSMUSP00000126840,10090.ENSMUSP00000143677	Flii,Actn3,Ldb3,Lmna,Flnc,Plec,Cfl2,Myoz1,Myl2,Ttn,Tpm1,Myh7,Camk2d
GO:0034308	Primary alcohol metabolic process	10	110	0.69	0.5	0.0063	10090.ENSMUSP00000003207,10090.ENSMUSP00000007449,10090.ENSMUSP00000021512,10090.ENSMUSP00000021630,10090.ENSMUSP00000022821,10090.ENSMUSP00000023760,10090.ENSMUSP00000031411,10090.ENSMUSP00000034346,10090.ENSMUSP00000100045,10090.ENSMUSP00000130338	Lipe,Akr1b7,Dhrs7,Akr1c6,Dhrs4,Gpd1,Aldh2,Ces2a,Akr1b3,Cyp2d11
GO:1901606	Alpha-amino acid catabolic process	9	89	0.73	0.51	0.0067	10090.ENSMUSP00000015950,10090.ENSMUSP00000023805,10090.ENSMUSP00000026196,10090.ENSMUSP00000026289,10090.ENSMUSP00000028807,10090.ENSMUSP00000045606,10090.ENSMUSP00000060346,10090.ENSMUSP00000082288,10090.ENSMUSP00000158269	Qdpr,Csad,Got1,Hsd17b10,Ivd,Hibch,Dlst,Aldh6a1,Cbs
GO:0051222	Positive regulation of protein transport	18	332	0.46	0.44	0.0078	10090.ENSMUSP00000005606,10090.ENSMUSP00000005705,10090.ENSMUSP00000019198,10090.ENSMUSP00000027693,10090.ENSMUSP00000029382,10090.ENSMUSP00000033761,10090.ENSMUSP00000070751,10090.ENSMUSP00000072945,10090.ENSMUSP00000077273,10090.ENSMUSP00000104069,10090.ENSMUSP00000104274,10090.ENSMUSP00000105828,10090.ENSMUSP00000106318,10090.ENSMUSP00000107477,10090.ENSMUSP00000109552,10090.ENSMUSP00000117616…	Prkaca,Trim28,Fis1,Rab29,Ppid,Hcfc1,Bsg,Myom1,Asph,Myo1c,Nlgn2,Mavs,Oxct1,Ttn,Dctn1,Tpr,Rufy3,Dnm1l
GO:0051179	Localization	118	4555	0.14	0.34	0.0083	10090.ENSMUSP00000002818,10090.ENSMUSP00000003912,10090.ENSMUSP00000004375,10090.ENSMUSP00000005431,10090.ENSMUSP00000005606,10090.ENSMUSP00000005647,10090.ENSMUSP00000006629,10090.ENSMUSP00000013737,10090.ENSMUSP00000014438,10090.ENSMUSP00000014750,10090.ENSMUSP00000015934,10090.ENSMUSP00000016072,10090.ENSMUSP00000016463,10090.ENSMUSP00000018470,10090.ENSMUSP00000018561,10090.ENSMUSP00000019109…	Ykt6,Calr,Phb2,Letm1,Prkaca,Ndufs3,Sptbn1,Ndufs2,Ndufa2,Slc25a11,Surf1,Rrbp1,Slc25a5,Ywhab,Myo1b,Ywhah,Fis1,Icam5,Lin7a,Atp2b1,Rab10,Atp6v1d,Vdac2,Dpysl2,Tomm22,Sod1,Hbb-bs,Mapre2,Hspa9,Fbn2,Atp5a1,Slc25a10,Ndufs1,Hspd1,Vil1,Sept2,Rab29,Slc12a6,Anxa5,Ppid,Lmna,Tln1,Itpr1,Stard10,Atp2a1,Acsl1,Lonp2,Ces1c,Slc27a1,Slc12a4,Anxa2,Acaa2,Aifm1,Ldah,Ndufv1,Dop1b,Uqcrfs1,Atg2a,S100a13,Sun2,Rims2,Akap4,Exo…
GO:0006633	Fatty acid biosynthetic process	10	115	0.67	0.47	0.0086	10090.ENSMUSP00000015160,10090.ENSMUSP00000026795,10090.ENSMUSP00000028619,10090.ENSMUSP00000028944,10090.ENSMUSP00000035116,10090.ENSMUSP00000038069,10090.ENSMUSP00000044955,10090.ENSMUSP00000052872,10090.ENSMUSP00000095970,10090.ENSMUSP00000127374	Acsf3,Alox5,Hsd17b12,Acss1,Pccb,H2-Ke6,Hacd3,Fasn,Mlycd,Mgll
GO:0071453	Cellular response to oxygen levels	12	164	0.59	0.46	0.0086	10090.ENSMUSP00000004057,10090.ENSMUSP00000004375,10090.ENSMUSP00000006669,10090.ENSMUSP00000013737,10090.ENSMUSP00000029017,10090.ENSMUSP00000029699,10090.ENSMUSP00000037348,10090.ENSMUSP00000041104,10090.ENSMUSP00000050771,10090.ENSMUSP00000080302,10090.ENSMUSP00000155155,10090.ENSMUSP00000158269	Fam162a,Phb2,Pdk1,Ndufs2,Pck1,Lmna,Acaa2,Aifm1,Polr2a,Pgk1,Dnm1l,Cbs
GO:0070482	Response to oxygen levels	19	367	0.44	0.43	0.0087	10090.ENSMUSP00000004057,10090.ENSMUSP00000004375,10090.ENSMUSP00000006669,10090.ENSMUSP00000007012,10090.ENSMUSP00000013737,10090.ENSMUSP00000027123,10090.ENSMUSP00000029017,10090.ENSMUSP00000029699,10090.ENSMUSP00000032192,10090.ENSMUSP00000037348,10090.ENSMUSP00000041104,10090.ENSMUSP00000047564,10090.ENSMUSP00000050771,10090.ENSMUSP00000080302,10090.ENSMUSP00000103068,10090.ENSMUSP00000143677…	Fam162a,Phb2,Pdk1,Sod2,Ndufs2,Hspd1,Pck1,Lmna,Itpr1,Acaa2,Aifm1,Pygm,Polr2a,Pgk1,Alad,Camk2d,Cryab,Dnm1l,Cbs
GO:0060047	Heart contraction	9	93	0.71	0.48	0.0089	10090.ENSMUSP00000023707,10090.ENSMUSP00000078715,10090.ENSMUSP00000107380,10090.ENSMUSP00000107477,10090.ENSMUSP00000109337,10090.ENSMUSP00000117509,10090.ENSMUSP00000126840,10090.ENSMUSP00000143677,10090.ENSMUSP00000155155	Sod1,Myl3,Myl2,Ttn,Tpm1,Gpd1l,Myh7,Camk2d,Dnm1l
GO:0051128	Regulation of cellular component organization	74	2546	0.19	0.35	0.009	10090.ENSMUSP00000001127,10090.ENSMUSP00000002889,10090.ENSMUSP00000003912,10090.ENSMUSP00000004057,10090.ENSMUSP00000004327,10090.ENSMUSP00000005606,10090.ENSMUSP00000005647,10090.ENSMUSP00000005705,10090.ENSMUSP00000006629,10090.ENSMUSP00000016463,10090.ENSMUSP00000019109,10090.ENSMUSP00000019198,10090.ENSMUSP00000020315,10090.ENSMUSP00000021217,10090.ENSMUSP00000022293,10090.ENSMUSP00000022629…	Poldip2,Flii,Calr,Fam162a,G6pdx,Prkaca,Ndufs3,Trim28,Sptbn1,Slc25a5,Ywhah,Fis1,Cand1,Nme2,Vdac2,Dpysl2,Mapre2,Vil1,Rab29,Vim,Lmna,Dnajc2,Itpr1,Hcfc1,Anxa2,Nckap1l,Acaa2,Ythdf1,Ptprf,Atg2a,Cdc16,Pebp1,Rims2,Ska1,Itsn2,Cfl2,Asph,Epb41l3,Krt17,Nptn,Arpc1b,Hnrnpa2b1,Map9,Marcks,Pls1,Il1rap,Macf1,Ehd2,Tbcd,Tom1l2,Dcn,Rap1gap,Coro1a,Myo1c,Nlgn2,Mavs,Col14a1,Myl2,Tpm1,Dctn1,Capg,Plxna4,Ranbp1,Tcp1,Tpr,M…
GO:0051693	Actin filament capping	6	37	0.94	0.5	0.0099	10090.ENSMUSP00000002889,10090.ENSMUSP00000006629,10090.ENSMUSP00000027366,10090.ENSMUSP00000109337,10090.ENSMUSP00000109705,10090.ENSMUSP00000121116	Flii,Sptbn1,Vil1,Tpm1,Capg,Sptan1
GO:0070887	Cellular response to chemical stimulus	80	2827	0.18	0.34	0.0105	10090.ENSMUSP00000000505,10090.ENSMUSP00000003912,10090.ENSMUSP00000004057,10090.ENSMUSP00000004134,10090.ENSMUSP00000004327,10090.ENSMUSP00000004375,10090.ENSMUSP00000005606,10090.ENSMUSP00000006235,10090.ENSMUSP00000006669,10090.ENSMUSP00000007012,10090.ENSMUSP00000010795,10090.ENSMUSP00000013737,10090.ENSMUSP00000016463,10090.ENSMUSP00000019109,10090.ENSMUSP00000019198,10090.ENSMUSP00000020107…	Mcm7,Calr,Fam162a,Gstm5,G6pdx,Phb2,Prkaca,Ctsb,Pdk1,Sod2,Acaa1b,Ndufs2,Slc25a5,Ywhah,Fis1,Atp2b1,Rab10,Eftud2,Tab1,Mylk,Sod1,Gpd1,Hbb-bs,Hspa9,Got1,Atp5a1,Alox5,Gsta3,Hspd1,Vil1,Fmo3,Vim,Slc12a6,Pdia3,Pck1,Anxa5,Lmna,Aldh2,Gstk1,Itpr1,Gsr,Acsl1,Ces1c,Slc27a1,Pkm,Nckap1l,Acaa2,Aifm1,Polr2a,Fasn,Bsg,Srsf7,Prdx6,Plec,Asph,Pgk1,Atp1a2,Il1rap,Akr1b3,Rap1gap,Coro1a,Alad,Myo1c,Mavs,Tpm1,Capg,Plxna4,Ranb…
GO:0051156	Glucose 6-phosphate metabolic process	5	23	1.06	0.5	0.0109	10090.ENSMUSP00000004327,10090.ENSMUSP00000022529,10090.ENSMUSP00000026576,10090.ENSMUSP00000034264,10090.ENSMUSP00000049355	G6pdx,Tkt,Taldo1,Pgls,Gpi1
GO:0032388	Positive regulation of intracellular transport	13	197	0.55	0.43	0.0113	10090.ENSMUSP00000005606,10090.ENSMUSP00000005705,10090.ENSMUSP00000019198,10090.ENSMUSP00000027693,10090.ENSMUSP00000032974,10090.ENSMUSP00000034756,10090.ENSMUSP00000077273,10090.ENSMUSP00000096397,10090.ENSMUSP00000104069,10090.ENSMUSP00000105828,10090.ENSMUSP00000109552,10090.ENSMUSP00000117616,10090.ENSMUSP00000143302	Prkaca,Trim28,Fis1,Rab29,Atp2a1,Anxa2,Asph,Ehd2,Myo1c,Mavs,Dctn1,Tpr,Rufy3
GO:0046907	Intracellular transport	45	1342	0.25	0.36	0.0124	10090.ENSMUSP00000002818,10090.ENSMUSP00000003912,10090.ENSMUSP00000004375,10090.ENSMUSP00000005606,10090.ENSMUSP00000016463,10090.ENSMUSP00000018470,10090.ENSMUSP00000018561,10090.ENSMUSP00000019109,10090.ENSMUSP00000019198,10090.ENSMUSP00000021001,10090.ENSMUSP00000022293,10090.ENSMUSP00000023062,10090.ENSMUSP00000023707,10090.ENSMUSP00000025217,10090.ENSMUSP00000026899,10090.ENSMUSP00000027123…	Ykt6,Calr,Phb2,Prkaca,Slc25a5,Ywhab,Myo1b,Ywhah,Fis1,Rab10,Vdac2,Tomm22,Sod1,Hspa9,Slc25a10,Hspd1,Rab29,Lmna,Atp2a1,Lonp2,Acaa2,Aifm1,Dop1b,Sun2,Rims2,Exoc4,Itsn2,Poldip3,Fabp3,Hnrnpa2b1,Marcks,Macf1,Ehd2,Eps15,Coro1a,Myo1c,Dctn1,Ranbp1,Vps29,Tpr,Mtch2,Psap,Cacng8,Dnm1l,Rab18
GO:0052547	Regulation of peptidase activity	23	513	0.38	0.38	0.0128	10090.ENSMUSP00000004057,10090.ENSMUSP00000005185,10090.ENSMUSP00000006235,10090.ENSMUSP00000019198,10090.ENSMUSP00000021506,10090.ENSMUSP00000023450,10090.ENSMUSP00000023589,10090.ENSMUSP00000027123,10090.ENSMUSP00000027366,10090.ENSMUSP00000034756,10090.ENSMUSP00000041104,10090.ENSMUSP00000042095,10090.ENSMUSP00000048425,10090.ENSMUSP00000049355,10090.ENSMUSP00000053842,10090.ENSMUSP00000072829…	Fam162a,Cstb,Ctsb,Fis1,Serpina3n,Serpind1,Kng1,Hspd1,Vil1,Anxa2,Aifm1,Serpina3k,Pebp1,Gpi1,Dnaja3,Gm10053,Asph,Serpina1d,Mug2,Mtch1,Pzp,Mtch2,Cryab
GO:0006107	Oxaloacetate metabolic process	4	12	1.25	0.5	0.0129	10090.ENSMUSP00000005826,10090.ENSMUSP00000019323,10090.ENSMUSP00000026196,10090.ENSMUSP00000029017	Cs,Mdh2,Got1,Pck1
GO:0051262	Protein tetramerization	9	99	0.69	0.44	0.013	10090.ENSMUSP00000003906,10090.ENSMUSP00000007012,10090.ENSMUSP00000026289,10090.ENSMUSP00000026723,10090.ENSMUSP00000028004,10090.ENSMUSP00000034989,10090.ENSMUSP00000038069,10090.ENSMUSP00000129828,10090.ENSMUSP00000147250	Farsa,Sod2,Hsd17b10,Hprt,Aldh9a1,Me1,H2-Ke6,Farsb,Ryr3
GO:0052548	Regulation of endopeptidase activity	22	481	0.39	0.38	0.0134	10090.ENSMUSP00000004057,10090.ENSMUSP00000005185,10090.ENSMUSP00000019198,10090.ENSMUSP00000021506,10090.ENSMUSP00000023450,10090.ENSMUSP00000023589,10090.ENSMUSP00000027123,10090.ENSMUSP00000027366,10090.ENSMUSP00000034756,10090.ENSMUSP00000041104,10090.ENSMUSP00000042095,10090.ENSMUSP00000048425,10090.ENSMUSP00000049355,10090.ENSMUSP00000053842,10090.ENSMUSP00000072829,10090.ENSMUSP00000077273…	Fam162a,Cstb,Fis1,Serpina3n,Serpind1,Kng1,Hspd1,Vil1,Anxa2,Aifm1,Serpina3k,Pebp1,Gpi1,Dnaja3,Gm10053,Asph,Serpina1d,Mug2,Mtch1,Pzp,Mtch2,Cryab
GO:0032535	Regulation of cellular component size	20	417	0.41	0.38	0.0144	10090.ENSMUSP00000002889,10090.ENSMUSP00000006629,10090.ENSMUSP00000022629,10090.ENSMUSP00000027366,10090.ENSMUSP00000028549,10090.ENSMUSP00000034370,10090.ENSMUSP00000035400,10090.ENSMUSP00000077262,10090.ENSMUSP00000082822,10090.ENSMUSP00000091317,10090.ENSMUSP00000095507,10090.ENSMUSP00000098605,10090.ENSMUSP00000101972,10090.ENSMUSP00000104069,10090.ENSMUSP00000109337,10090.ENSMUSP00000109705…	Flii,Sptbn1,Dpysl2,Vil1,Slc12a6,Slc12a4,Nckap1l,Cfl2,Arpc1b,Pls1,Macf1,Atp2b2,Coro1a,Myo1c,Tpm1,Capg,Plxna4,Sptan1,Mgll,Rufy3
GO:1901698	Response to nitrogen compound	41	1192	0.26	0.35	0.0144	10090.ENSMUSP00000003912,10090.ENSMUSP00000004134,10090.ENSMUSP00000019198,10090.ENSMUSP00000021001,10090.ENSMUSP00000021306,10090.ENSMUSP00000021506,10090.ENSMUSP00000023760,10090.ENSMUSP00000026196,10090.ENSMUSP00000026495,10090.ENSMUSP00000026723,10090.ENSMUSP00000026743,10090.ENSMUSP00000027123,10090.ENSMUSP00000028062,10090.ENSMUSP00000028624,10090.ENSMUSP00000029017,10090.ENSMUSP00000029266…	Calr,Gstm5,Fis1,Rab10,Eftud2,Serpina3n,Gpd1,Got1,Atp5a1,Hprt,Uqcrc1,Hspd1,Vim,Gatm,Pck1,Anxa5,Hadh,Psmb2,Itpr1,Atp2a1,Erlin2,Ces1c,Slc27a1,Pkm,Prkar2b,Aifm1,Serpina3k,Pygm,Gpi1,Bsg,Asph,Serpina1d,Ube4b,Alad,Mavs,Tpr,Phb,Hadha,Cd36,Ryr3,Cbs
GO:0019400	Alditol metabolic process	5	25	1.03	0.47	0.0147	10090.ENSMUSP00000026196,10090.ENSMUSP00000029017,10090.ENSMUSP00000100045,10090.ENSMUSP00000106180,10090.ENSMUSP00000130992	Got1,Pck1,Akr1b3,Sord,Gpd2
GO:0106077	Histone succinylation	3	4	1.6	0.49	0.0149	10090.ENSMUSP00000060346,10090.ENSMUSP00000091041,10090.ENSMUSP00000106481	Dlst,Ogdh,Dld
GO:0009409	Response to cold	7	59	0.8	0.44	0.015	10090.ENSMUSP00000003207,10090.ENSMUSP00000005606,10090.ENSMUSP00000007012,10090.ENSMUSP00000020107,10090.ENSMUSP00000027123,10090.ENSMUSP00000027153,10090.ENSMUSP00000034267	Lipe,Prkaca,Sod2,Atp2b1,Hspd1,Acadl,Slc27a1
GO:0030834	Regulation of actin filament depolymerization	7	59	0.8	0.44	0.015	10090.ENSMUSP00000002889,10090.ENSMUSP00000006629,10090.ENSMUSP00000027366,10090.ENSMUSP00000077262,10090.ENSMUSP00000109337,10090.ENSMUSP00000109705,10090.ENSMUSP00000121116	Flii,Sptbn1,Vil1,Cfl2,Tpm1,Capg,Sptan1
GO:0032981	Mitochondrial respiratory chain complex I assembly	7	59	0.8	0.44	0.015	10090.ENSMUSP00000005647,10090.ENSMUSP00000013737,10090.ENSMUSP00000014438,10090.ENSMUSP00000023851,10090.ENSMUSP00000027111,10090.ENSMUSP00000043543,10090.ENSMUSP00000158541	Ndufs3,Ndufs2,Ndufa2,Ndufa5,Ndufs1,Ndufb10,Ndufs8
GO:0006098	Pentose-phosphate shunt	4	13	1.21	0.47	0.0157	10090.ENSMUSP00000004327,10090.ENSMUSP00000022529,10090.ENSMUSP00000026576,10090.ENSMUSP00000034264	G6pdx,Tkt,Taldo1,Pgls
GO:0046689	Response to mercury ion	4	13	1.21	0.47	0.0157	10090.ENSMUSP00000020768,10090.ENSMUSP00000028624,10090.ENSMUSP00000070751,10090.ENSMUSP00000103068	Pgam2,Gatm,Bsg,Alad
GO:0006081	Cellular aldehyde metabolic process	7	60	0.79	0.44	0.0161	10090.ENSMUSP00000022529,10090.ENSMUSP00000022821,10090.ENSMUSP00000026576,10090.ENSMUSP00000028004,10090.ENSMUSP00000031411,10090.ENSMUSP00000038540,10090.ENSMUSP00000158296	Tkt,Dhrs4,Taldo1,Aldh9a1,Aldh2,Pdxk,Glo1
GO:0032272	Negative regulation of protein polymerization	8	81	0.72	0.42	0.0166	10090.ENSMUSP00000002889,10090.ENSMUSP00000006629,10090.ENSMUSP00000022293,10090.ENSMUSP00000027366,10090.ENSMUSP00000099302,10090.ENSMUSP00000109337,10090.ENSMUSP00000109705,10090.ENSMUSP00000121116	Flii,Sptbn1,Vdac2,Vil1,Tbcd,Tpm1,Capg,Sptan1
GO:0006816	Calcium ion transport	15	266	0.48	0.39	0.017	10090.ENSMUSP00000005431,10090.ENSMUSP00000020107,10090.ENSMUSP00000029266,10090.ENSMUSP00000032192,10090.ENSMUSP00000032974,10090.ENSMUSP00000034756,10090.ENSMUSP00000077273,10090.ENSMUSP00000098605,10090.ENSMUSP00000101972,10090.ENSMUSP00000104511,10090.ENSMUSP00000138618,10090.ENSMUSP00000140937,10090.ENSMUSP00000143677,10090.ENSMUSP00000147250,10090.ENSMUSP00000155155	Letm1,Atp2b1,Anxa5,Itpr1,Atp2a1,Anxa2,Asph,Atp2b2,Coro1a,Anxa6,Cacng8,Cacna1e,Camk2d,Ryr3,Dnm1l
GO:0051049	Regulation of transport	60	1998	0.2	0.33	0.0172	10090.ENSMUSP00000003912,10090.ENSMUSP00000004327,10090.ENSMUSP00000004375,10090.ENSMUSP00000004381,10090.ENSMUSP00000005606,10090.ENSMUSP00000005705,10090.ENSMUSP00000016463,10090.ENSMUSP00000019109,10090.ENSMUSP00000019198,10090.ENSMUSP00000020107,10090.ENSMUSP00000021001,10090.ENSMUSP00000022629,10090.ENSMUSP00000023538,10090.ENSMUSP00000023707,10090.ENSMUSP00000026795,10090.ENSMUSP00000026937…	Calr,G6pdx,Phb2,Lpcat3,Prkaca,Trim28,Slc25a5,Ywhah,Fis1,Atp2b1,Rab10,Dpysl2,Mylk,Sod1,Alox5,Iscu,Sept2,Rab29,Anxa5,Ppid,Hadh,Itpr1,Atp2a1,Hcfc1,Acsl1,Ces1c,Anxa2,Cspg5,Nckap1l,Acaa2,Rims2,Exoc4,Cadps,Ak1,Fabp3,Bsg,Myom1,Asph,Atp1a2,Ehd2,Atp2b2,Rap1gap,Coro1a,Myo1c,Nlgn2,Nsun2,Mavs,Oxct1,Ttn,Pm20d1,Dctn1,Gpd1l,Tpr,Cd36,Cacng8,Cacna1e,Rufy3,Camk2d,Cryab,Dnm1l
GO:0003018	Vascular process in circulatory system	14	238	0.5	0.38	0.0179	10090.ENSMUSP00000000287,10090.ENSMUSP00000004327,10090.ENSMUSP00000007012,10090.ENSMUSP00000020107,10090.ENSMUSP00000023589,10090.ENSMUSP00000023707,10090.ENSMUSP00000026795,10090.ENSMUSP00000034267,10090.ENSMUSP00000073124,10090.ENSMUSP00000083077,10090.ENSMUSP00000127374,10090.ENSMUSP00000133008,10090.ENSMUSP00000156728,10090.ENSMUSP00000158269	Scpep1,G6pdx,Sod2,Atp2b1,Kng1,Sod1,Alox5,Slc27a1,Plec,Atp1a2,Mgll,Cd36,Tjp2,Cbs
GO:0009410	Response to xenobiotic stimulus	22	495	0.37	0.36	0.0181	10090.ENSMUSP00000000505,10090.ENSMUSP00000003912,10090.ENSMUSP00000004134,10090.ENSMUSP00000007012,10090.ENSMUSP00000010795,10090.ENSMUSP00000021306,10090.ENSMUSP00000021630,10090.ENSMUSP00000023538,10090.ENSMUSP00000023707,10090.ENSMUSP00000027067,10090.ENSMUSP00000027123,10090.ENSMUSP00000028010,10090.ENSMUSP00000029610,10090.ENSMUSP00000034046,10090.ENSMUSP00000035400,10090.ENSMUSP00000045284…	Mcm7,Calr,Gstm5,Sod2,Acaa1b,Eftud2,Akr1c6,Mylk,Sod1,Gsta3,Hspd1,Fmo3,Hadh,Acsl1,Nckap1l,Uqcrfs1,Alad,Sord,Oxct1,Phb,Hadha,Cyp2d11
GO:0033036	Macromolecule localization	70	2441	0.18	0.32	0.0183	10090.ENSMUSP00000002818,10090.ENSMUSP00000003912,10090.ENSMUSP00000004375,10090.ENSMUSP00000005606,10090.ENSMUSP00000006629,10090.ENSMUSP00000016072,10090.ENSMUSP00000018470,10090.ENSMUSP00000018561,10090.ENSMUSP00000019109,10090.ENSMUSP00000019198,10090.ENSMUSP00000020057,10090.ENSMUSP00000021001,10090.ENSMUSP00000021536,10090.ENSMUSP00000023062,10090.ENSMUSP00000025127,10090.ENSMUSP00000025217…	Ykt6,Calr,Phb2,Prkaca,Sptbn1,Rrbp1,Ywhab,Myo1b,Ywhah,Fis1,Lin7a,Rab10,Atp6v1d,Tomm22,Mapre2,Hspa9,Fbn2,Hspd1,Sept2,Rab29,Ppid,Lmna,Stard10,Acsl1,Lonp2,Ces1c,Slc27a1,Anxa2,Aifm1,Ldah,Dop1b,Atg2a,S100a13,Sun2,Rims2,Akap4,Exoc4,Dnaja3,Poldip3,Cadps,Fabp3,Bsg,Srsf7,Plec,Epb41l3,H4c11,Hnrnpa2b1,Marcks,Mesd,Macf1,Ehd2,Tom1l2,Eps15,Myo1c,Nlgn2,Cpt1b,Lrpprc,Vps29,Tcp1,Tpr,Mtch2,Hspg2,Cd36,Psap,Cacng8,Ktn…
GO:0032880	Regulation of protein localization	35	976	0.28	0.34	0.0189	10090.ENSMUSP00000005606,10090.ENSMUSP00000005705,10090.ENSMUSP00000006629,10090.ENSMUSP00000019198,10090.ENSMUSP00000026795,10090.ENSMUSP00000027366,10090.ENSMUSP00000027495,10090.ENSMUSP00000027693,10090.ENSMUSP00000029266,10090.ENSMUSP00000029382,10090.ENSMUSP00000029610,10090.ENSMUSP00000029699,10090.ENSMUSP00000033761,10090.ENSMUSP00000051965,10090.ENSMUSP00000070751,10090.ENSMUSP00000072945…	Prkaca,Trim28,Sptbn1,Fis1,Alox5,Vil1,Sept2,Rab29,Anxa5,Ppid,Hadh,Lmna,Hcfc1,Exoc4,Bsg,Myom1,Asph,Nptn,Pls1,Mesd,Eps15,Myo1c,Nlgn2,Mavs,Oxct1,Ttn,Dctn1,Tcp1,Gpd1l,Tpr,Cd36,Cacna1e,Rufy3,Camk2d,Dnm1l
GO:0009437	Carnitine metabolic process	4	14	1.18	0.45	0.0191	10090.ENSMUSP00000027153,10090.ENSMUSP00000028004,10090.ENSMUSP00000099919,10090.ENSMUSP00000104936	Acadl,Aldh9a1,Crat,Cpt1b
GO:0061061	Muscle structure development	23	535	0.36	0.35	0.0204	10090.ENSMUSP00000002889,10090.ENSMUSP00000003912,10090.ENSMUSP00000006626,10090.ENSMUSP00000022327,10090.ENSMUSP00000023538,10090.ENSMUSP00000027409,10090.ENSMUSP00000029699,10090.ENSMUSP00000032910,10090.ENSMUSP00000034053,10090.ENSMUSP00000046059,10090.ENSMUSP00000064163,10090.ENSMUSP00000073124,10090.ENSMUSP00000077262,10090.ENSMUSP00000078715,10090.ENSMUSP00000087955,10090.ENSMUSP00000099501…	Flii,Calr,Actn3,Ldb3,Mylk,Des,Lmna,Mylpf,Pdlim3,Myh14,Flnc,Plec,Cfl2,Myl3,Myoz1,Ube4b,Cops2,Myl2,Ttn,Tpm1,Myh7,Camk2d,Cryab
GO:0006874	Cellular calcium ion homeostasis	13	213	0.51	0.38	0.0205	10090.ENSMUSP00000005431,10090.ENSMUSP00000019198,10090.ENSMUSP00000020107,10090.ENSMUSP00000032192,10090.ENSMUSP00000032974,10090.ENSMUSP00000047564,10090.ENSMUSP00000077273,10090.ENSMUSP00000082793,10090.ENSMUSP00000098605,10090.ENSMUSP00000104511,10090.ENSMUSP00000140937,10090.ENSMUSP00000143677,10090.ENSMUSP00000147250	Letm1,Fis1,Atp2b1,Itpr1,Atp2a1,Pygm,Asph,Nptn,Atp2b2,Anxa6,Cacna1e,Camk2d,Ryr3
GO:0006950	Response to stress	92	3453	0.15	0.3	0.0209	10090.ENSMUSP00000000505,10090.ENSMUSP00000001127,10090.ENSMUSP00000003207,10090.ENSMUSP00000003912,10090.ENSMUSP00000004057,10090.ENSMUSP00000004134,10090.ENSMUSP00000004327,10090.ENSMUSP00000004375,10090.ENSMUSP00000005606,10090.ENSMUSP00000005705,10090.ENSMUSP00000006669,10090.ENSMUSP00000007012,10090.ENSMUSP00000013737,10090.ENSMUSP00000020107,10090.ENSMUSP00000021506,10090.ENSMUSP00000023116…	Mcm7,Poldip2,Lipe,Calr,Fam162a,Gstm5,G6pdx,Phb2,Prkaca,Trim28,Pdk1,Sod2,Ndufs2,Atp2b1,Serpina3n,Aco2,Serpind1,Mylk,Kng1,Sod1,Hspa9,Alox5,Hspd1,Acadl,Fh1,Vim,Slc12a6,Pdia3,Pck1,Anxa5,Ppid,Etfdh,Lmna,Orm1,Aldh2,Itpr1,Atp2a1,Erlin2,Gsr,Slc27a1,Cspg5,Uba7,Acaa2,Ptprf,Aifm1,Hacd3,Pygm,Prelp,Gpi1,Fasn,Dnaja3,Prdx6,Gm10053,Plec,Prcp,Pgk1,Atp1a2,Myoz1,Marcks,Il1rap,Macf1,Mlycd,Ube2n,Ube4b,Akr1b3,Coro1a,A…
GO:0014724	Regulation of twitch skeletal muscle contraction	3	5	1.5	0.45	0.0214	10090.ENSMUSP00000006626,10090.ENSMUSP00000032974,10090.ENSMUSP00000126840	Actn3,Atp2a1,Myh7
GO:0070201	Regulation of establishment of protein localization	25	609	0.34	0.34	0.0216	10090.ENSMUSP00000005606,10090.ENSMUSP00000005705,10090.ENSMUSP00000019198,10090.ENSMUSP00000026795,10090.ENSMUSP00000027693,10090.ENSMUSP00000029266,10090.ENSMUSP00000029382,10090.ENSMUSP00000029610,10090.ENSMUSP00000033761,10090.ENSMUSP00000051965,10090.ENSMUSP00000070751,10090.ENSMUSP00000072945,10090.ENSMUSP00000077273,10090.ENSMUSP00000104069,10090.ENSMUSP00000104274,10090.ENSMUSP00000105828…	Prkaca,Trim28,Fis1,Alox5,Rab29,Anxa5,Ppid,Hadh,Hcfc1,Exoc4,Bsg,Myom1,Asph,Myo1c,Nlgn2,Mavs,Oxct1,Ttn,Dctn1,Tcp1,Tpr,Cd36,Cacna1e,Rufy3,Dnm1l
GO:0007517	Muscle organ development	16	305	0.45	0.36	0.0218	10090.ENSMUSP00000023538,10090.ENSMUSP00000027409,10090.ENSMUSP00000029699,10090.ENSMUSP00000032910,10090.ENSMUSP00000046059,10090.ENSMUSP00000073124,10090.ENSMUSP00000077262,10090.ENSMUSP00000078715,10090.ENSMUSP00000087955,10090.ENSMUSP00000099501,10090.ENSMUSP00000106090,10090.ENSMUSP00000107380,10090.ENSMUSP00000107477,10090.ENSMUSP00000109337,10090.ENSMUSP00000126840,10090.ENSMUSP00000149803	Mylk,Des,Lmna,Mylpf,Myh14,Plec,Cfl2,Myl3,Myoz1,Ube4b,Cops2,Myl2,Ttn,Tpm1,Myh7,Cryab
GO:0036293	Response to decreased oxygen levels	17	337	0.43	0.36	0.022	10090.ENSMUSP00000004057,10090.ENSMUSP00000004375,10090.ENSMUSP00000006669,10090.ENSMUSP00000007012,10090.ENSMUSP00000027123,10090.ENSMUSP00000029017,10090.ENSMUSP00000029699,10090.ENSMUSP00000032192,10090.ENSMUSP00000037348,10090.ENSMUSP00000041104,10090.ENSMUSP00000047564,10090.ENSMUSP00000080302,10090.ENSMUSP00000103068,10090.ENSMUSP00000143677,10090.ENSMUSP00000149803,10090.ENSMUSP00000155155…	Fam162a,Phb2,Pdk1,Sod2,Hspd1,Pck1,Lmna,Itpr1,Acaa2,Aifm1,Pygm,Pgk1,Alad,Camk2d,Cryab,Dnm1l,Cbs
GO:0051014	Actin filament severing	4	15	1.15	0.43	0.0229	10090.ENSMUSP00000002889,10090.ENSMUSP00000027366,10090.ENSMUSP00000077262,10090.ENSMUSP00000109705	Flii,Vil1,Cfl2,Capg
GO:0010243	Response to organonitrogen compound	37	1070	0.27	0.32	0.0237	10090.ENSMUSP00000003912,10090.ENSMUSP00000019198,10090.ENSMUSP00000021001,10090.ENSMUSP00000021306,10090.ENSMUSP00000021506,10090.ENSMUSP00000023760,10090.ENSMUSP00000026196,10090.ENSMUSP00000026723,10090.ENSMUSP00000026743,10090.ENSMUSP00000027123,10090.ENSMUSP00000028062,10090.ENSMUSP00000028624,10090.ENSMUSP00000029017,10090.ENSMUSP00000029266,10090.ENSMUSP00000029610,10090.ENSMUSP00000030642…	Calr,Fis1,Rab10,Eftud2,Serpina3n,Gpd1,Got1,Hprt,Uqcrc1,Hspd1,Vim,Gatm,Pck1,Anxa5,Hadh,Psmb2,Itpr1,Atp2a1,Erlin2,Ces1c,Slc27a1,Pkm,Prkar2b,Aifm1,Serpina3k,Pygm,Gpi1,Bsg,Asph,Serpina1d,Ube4b,Alad,Phb,Hadha,Cd36,Ryr3,Cbs
GO:0055065	Metal ion homeostasis	20	439	0.39	0.34	0.0238	10090.ENSMUSP00000005431,10090.ENSMUSP00000007012,10090.ENSMUSP00000019198,10090.ENSMUSP00000020107,10090.ENSMUSP00000023707,10090.ENSMUSP00000026937,10090.ENSMUSP00000028549,10090.ENSMUSP00000032192,10090.ENSMUSP00000032974,10090.ENSMUSP00000034370,10090.ENSMUSP00000047564,10090.ENSMUSP00000077273,10090.ENSMUSP00000082793,10090.ENSMUSP00000083077,10090.ENSMUSP00000098605,10090.ENSMUSP00000100038…	Letm1,Sod2,Fis1,Atp2b1,Sod1,Iscu,Slc12a6,Itpr1,Atp2a1,Slc12a4,Pygm,Asph,Nptn,Atp1a2,Atp2b2,Aco1,Anxa6,Cacna1e,Camk2d,Ryr3
GO:0051881	Regulation of mitochondrial membrane potential	8	87	0.69	0.39	0.0239	10090.ENSMUSP00000007012,10090.ENSMUSP00000023707,10090.ENSMUSP00000026196,10090.ENSMUSP00000027111,10090.ENSMUSP00000029382,10090.ENSMUSP00000029644,10090.ENSMUSP00000100924,10090.ENSMUSP00000118566	Sod2,Sod1,Got1,Ndufs1,Ppid,Ppa2,Dcn,Mtch2
GO:0060537	Muscle tissue development	18	373	0.41	0.35	0.024	10090.ENSMUSP00000003912,10090.ENSMUSP00000023538,10090.ENSMUSP00000029699,10090.ENSMUSP00000032910,10090.ENSMUSP00000046059,10090.ENSMUSP00000073124,10090.ENSMUSP00000077262,10090.ENSMUSP00000078715,10090.ENSMUSP00000087955,10090.ENSMUSP00000099501,10090.ENSMUSP00000105850,10090.ENSMUSP00000106090,10090.ENSMUSP00000107380,10090.ENSMUSP00000107477,10090.ENSMUSP00000109337,10090.ENSMUSP00000126840…	Calr,Mylk,Lmna,Mylpf,Myh14,Plec,Cfl2,Myl3,Myoz1,Ube4b,Col14a1,Cops2,Myl2,Ttn,Tpm1,Myh7,Hspg2,Camk2d
GO:0051223	Regulation of protein transport	24	580	0.34	0.33	0.0244	10090.ENSMUSP00000005606,10090.ENSMUSP00000005705,10090.ENSMUSP00000019198,10090.ENSMUSP00000026795,10090.ENSMUSP00000027693,10090.ENSMUSP00000029266,10090.ENSMUSP00000029382,10090.ENSMUSP00000029610,10090.ENSMUSP00000033761,10090.ENSMUSP00000051965,10090.ENSMUSP00000070751,10090.ENSMUSP00000072945,10090.ENSMUSP00000077273,10090.ENSMUSP00000104069,10090.ENSMUSP00000104274,10090.ENSMUSP00000105828…	Prkaca,Trim28,Fis1,Alox5,Rab29,Anxa5,Ppid,Hadh,Hcfc1,Exoc4,Bsg,Myom1,Asph,Myo1c,Nlgn2,Mavs,Oxct1,Ttn,Dctn1,Tpr,Cd36,Cacna1e,Rufy3,Dnm1l
GO:0042572	Retinol metabolic process	7	66	0.75	0.39	0.0248	10090.ENSMUSP00000003207,10090.ENSMUSP00000007449,10090.ENSMUSP00000021512,10090.ENSMUSP00000022821,10090.ENSMUSP00000034346,10090.ENSMUSP00000100045,10090.ENSMUSP00000130338	Lipe,Akr1b7,Dhrs7,Dhrs4,Ces2a,Akr1b3,Cyp2d11
GO:2000377	Regulation of reactive oxygen species metabolic process	11	163	0.56	0.37	0.0252	10090.ENSMUSP00000004327,10090.ENSMUSP00000007012,10090.ENSMUSP00000023707,10090.ENSMUSP00000026795,10090.ENSMUSP00000027123,10090.ENSMUSP00000031411,10090.ENSMUSP00000072829,10090.ENSMUSP00000075429,10090.ENSMUSP00000133008,10090.ENSMUSP00000149803,10090.ENSMUSP00000152796	G6pdx,Sod2,Sod1,Alox5,Hspd1,Aldh2,Gm10053,Prcp,Cd36,Cryab,Sirt5
GO:0032271	Regulation of protein polymerization	13	220	0.5	0.36	0.0259	10090.ENSMUSP00000002889,10090.ENSMUSP00000006629,10090.ENSMUSP00000022293,10090.ENSMUSP00000027366,10090.ENSMUSP00000035400,10090.ENSMUSP00000082822,10090.ENSMUSP00000099302,10090.ENSMUSP00000101972,10090.ENSMUSP00000104069,10090.ENSMUSP00000109337,10090.ENSMUSP00000109552,10090.ENSMUSP00000109705,10090.ENSMUSP00000121116	Flii,Sptbn1,Vdac2,Vil1,Nckap1l,Arpc1b,Tbcd,Coro1a,Myo1c,Tpm1,Dctn1,Capg,Sptan1
GO:0062012	Regulation of small molecule metabolic process	18	376	0.41	0.34	0.0259	10090.ENSMUSP00000004381,10090.ENSMUSP00000006626,10090.ENSMUSP00000006669,10090.ENSMUSP00000019198,10090.ENSMUSP00000023707,10090.ENSMUSP00000023760,10090.ENSMUSP00000026625,10090.ENSMUSP00000027153,10090.ENSMUSP00000027810,10090.ENSMUSP00000033873,10090.ENSMUSP00000034141,10090.ENSMUSP00000034189,10090.ENSMUSP00000070709,10090.ENSMUSP00000095970,10090.ENSMUSP00000118566,10090.ENSMUSP00000133008…	Lpcat3,Actn3,Pdk1,Fis1,Sod1,Gpd1,Clybl,Acadl,Fh1,Erlin2,Lonp2,Ces1c,Fabp3,Mlycd,Mtch2,Cd36,Sirt5,Dnm1l
[truncated: 40 more rows]

## Sheet: Tab4
© 2000-2025 QIAGEN. All rights reserved.	1: If cell is empty, z-score could not be predicted by IPA Software
Ingenuity Canonical Pathways	-log(p-value)	Ratio	z-score1	Molecules
[truncated: 817 more rows]

## Sheet: Tab5
© 2000-2025 QIAGEN. All rights reserved.	1: If cell is empty, z-score could not be predicted by IPA Software
[truncated: 1,379 more rows]
